# Supplementary material for: Recurrence patterns and evolution of submicroscopic and asymptomatic Plasmodium vivax infections in malaria-endemic areas of the Peruvian Amazon
Source: PLoS Negl Trop Dis. 2024 Oct 31;18(10):e0012566. doi: 10.1371/journal.pntd.0012566 (PMC11527163; doi:10.1371/journal.pntd.0012566)
Supplement: S1 Data — (XLSX) [file pntd.0012566.s011.xlsx]

## Sheet: database
	cod_mues	cod_casa	cod_per	fecha22	PCR	GOTA	fiebre	escalofrios	dolcabeza	nauseas	vomitos	mareos	diarrea	tos	dolorabdominal	dolordeespalda	rasherupcion	comunidad	edad	sexo	instruc	tiecom	malviv	malvivano	viaultimes	traprin	cuardor	cuacom	elec	aguua	fueagu	pared_ext	techo	piso	basu	combus	excre	numcam	cammos	matmos
1	AC005731	M1A001	M1A001A	2013-12-03	1	1	1	0	1	2	2	1	2	2	2	2	2	CAHUIDE	30.3151	2	8	9	1	1	0	9	5	5	1	2	7	2	2	4	3	3	4	5	5	1
2	AC006503	M1A001	M1A001A	2013-05-04	0	0	0	0	1	2	2	2	2	2	2	2	2	CAHUIDE	30.3151	2	8	9	1	1	0	9	5	5	1	2	7	2	2	4	3	3	4	5	5	1
3	AC007824	M1A001	M1A001A	2013-10-05	1	1	1	1	1	2	2	2	2	2	2	2	2	CAHUIDE	30.3151	2	8	9	1	1	0	9	5	5	1	2	7	2	2	4	3	3	4	5	5	1
4	AC009045	M1A001	M1A001A	2013-11-06	0	0	1	0	1	2	2	2	2	2	2	2	2	CAHUIDE	30.3151	2	8	9	1	1	0	9	5	5	1	2	7	2	2	4	3	3	4	5	5	1
5	AC009516	M1A001	M1A001A	2013-01-07	1	1	1	0	1	2	1	1	1	2	1	1	2	CAHUIDE	30.3151	2	8	9	1	1	0	9	5	5	1	2	7	2	2	4	3	3	4	5	5	1
6	AC011095	M1A001	M1A001A	2013-10-08	0	0	0	0	1	2	2	2	2	2	2	2	2	CAHUIDE	30.3151	2	8	9	1	1	0	9	5	5	1	2	7	2	2	4	3	3	4	5	5	1
7	AC011843	M1A001	M1A001A	2013-04-09	1	1	1	0	1	2	2	2	2	2	2	2	2	CAHUIDE	30.3151	2	8	9	1	1	0	9	5	5	1	2	7	2	2	4	3	3	4	5	5	1
8	AC013107	M1A001	M1A001A	2013-05-10	0	0	0	0	0	2	2	2	2	2	2	2	2	CAHUIDE	30.3151	2	8	9	1	1	0	9	5	5	1	2	7	2	2	4	3	3	4	5	5	1
9	AC013721	M1A001	M1A001A	2013-05-11	1	0	1	0	1	2	2	2	2	2	2	1	2	CAHUIDE	30.3151	2	8	9	1	1	0	9	5	5	1	2	7	2	2	4	3	3	4	5	5	1
10	AC015232	M1A001	M1A001A	16/12/2013	1	1	1	0	1	2	2	2	2	2	2	1	2	CAHUIDE	30.3151	2	8	9	1	1	0	9	5	5	1	2	7	2	2	4	3	3	4	5	5	1
11	AC016189	M1A001	M1A001A	22/01/2014	1	0	0	0	1	2	2	2	2	2	2	2	2	CAHUIDE	30.3151	2	8	9	1	1	0	9	5	5	1	2	7	2	2	4	3	3	4	5	5	1
12	AC017011	M1A001	M1A001A	14/02/2014	0	0	0	0	1	2	2	2	2	2	2	2	2	CAHUIDE	30.3151	2	8	9	1	1	0	9	5	5	1	2	7	2	2	4	3	3	4	5	5	1
13	AC017292	M1A001	M1A001A	2014-03-03	1	1	0	0	1	2	2	2	2	2	2	2	2	CAHUIDE	30.3151	2	8	9	1	1	0	9	5	5	1	2	7	2	2	4	3	3	4	5	5	1
14	AC018167	M1A001	M1A001A	2014-01-04	0	0	0	0	0	2	2	2	2	2	2	2	2	CAHUIDE	30.3151	2	8	9	1	1	0	9	5	5	1	2	7	2	2	4	3	3	4	5	5	1
15	AC019555	M1A001	M1A001A	2014-12-05	0	0	1	0	1	2	2	2	2	2	2	2	2	CAHUIDE	30.3151	2	8	9	1	1	0	9	5	5	1	2	7	2	2	4	3	3	4	5	5	1
16	AC020352	M1A001	M1A001A	2014-06-06	1	1	0	0	1	2	2	2	2	2	2	2	2	CAHUIDE	30.3151	2	8	9	1	1	0	9	5	5	1	2	7	2	2	4	3	3	4	5	5	1
17	AC020815	M1A001	M1A001A	2014-01-07	1	0	0	0	1	2	2	1	2	2	2	2	2	CAHUIDE	30.3151	2	8	9	1	1	0	9	5	5	1	2	7	2	2	4	3	3	4	5	5	1
18	AC021732	M1A001	M1A001A	2014-04-08	1	0	0	0	1	2	2	2	2	2	2	1	2	CAHUIDE	30.3151	2	8	9	1	1	0	9	5	5	1	2	7	2	2	4	3	3	4	5	5	1
19	AC023051	M1A001	M1A001A	2014-04-09	1	0	0	0	1	2	2	2	2	2	2	1	2	CAHUIDE	30.3151	2	8	9	1	1	0	9	5	5	1	2	7	2	2	4	3	3	4	5	5	1
20	AC023859	M1A001	M1A001A	2014-08-10	1	0	0	0	0	2	2	2	2	2	2	2	2	CAHUIDE	30.3151	2	8	9	1	1	0	9	5	5	1	2	7	2	2	4	3	3	4	5	5	1
21	AC024667	M1A001	M1A001A	2014-05-11	0	0	0	0	0	2	2	2	2	2	2	2	2	CAHUIDE	30.3151	2	8	9	1	1	0	9	5	5	1	2	7	2	2	4	3	3	4	5	5	1
22	AC025949	M1A001	M1A001A	2014-09-12	0	0	0	0	0	2	2	2	2	2	2	2	2	CAHUIDE	30.3151	2	8	9	1	1	0	9	5	5	1	2	7	2	2	4	3	3	4	5	5	1
23	AC026241	M1A001	M1A001A	2015-05-01	NA	0	0	0	0	2	2	2	2	2	2	1	2	CAHUIDE	30.3151	2	8	9	1	1	0	9	5	5	1	2	7	2	2	4	3	3	4	5	5	1
24	AC027337	M1A001	M1A001A	2015-03-02	0	0	0	0	0	2	2	2	2	2	2	2	2	CAHUIDE	30.3151	2	8	9	1	1	0	9	5	5	1	2	7	2	2	4	3	3	4	5	5	1
25	AC028761	M1A001	M1A001A	13/03/2015	0	0	0	0	0	2	2	2	2	2	2	2	2	CAHUIDE	30.3151	2	8	9	1	1	0	9	5	5	1	2	7	2	2	4	3	3	4	5	5	1
26	AC029058	M1A001	M1A001A	2015-11-04	0	0	0	0	0	2	2	2	2	2	2	2	2	CAHUIDE	30.3151	2	8	9	1	1	0	9	5	5	1	2	7	2	2	4	3	3	4	5	5	1
27	AC029988	M1A001	M1A001A	2015-05-05	0	0	0	0	0	2	2	2	2	2	2	2	2	CAHUIDE	30.3151	2	8	9	1	1	0	9	5	5	1	2	7	2	2	4	3	3	4	5	5	1
28	AC030786	M1A001	M1A001A	2015-02-06	1	1	1	1	1	2	2	2	2	2	2	2	2	CAHUIDE	30.3151	2	8	9	1	1	0	9	5	5	1	2	7	2	2	4	3	3	4	5	5	1
29	AC031813	M1A001	M1A001A	2015-07-07	0	0	0	0	1	2	2	2	2	2	2	2	2	CAHUIDE	30.3151	2	8	9	1	1	0	9	5	5	1	2	7	2	2	4	3	3	4	5	5	1
30	AC032481	M1A001	M1A001A	2015-03-08	0	0	0	0	0	2	2	2	2	2	2	2	2	CAHUIDE	30.3151	2	8	9	1	1	0	9	5	5	1	2	7	2	2	4	3	3	4	5	5	1
31	AC033884	M1A001	M1A001A	2015-09-09	1	1	1	1	1	2	2	2	2	2	1	2	2	CAHUIDE	30.3151	2	8	9	1	1	0	9	5	5	1	2	7	2	2	4	3	3	4	5	5	1
32	AC034765	M1A001	M1A001A	13/10/2015	0	0	1	1	1	2	2	2	2	2	2	2	2	CAHUIDE	30.3151	2	8	9	1	1	0	9	5	5	1	2	7	2	2	4	3	3	4	5	5	1
33	AC035467	M1A001	M1A001A	2015-06-11	0	0	1	1	1	2	2	2	2	2	2	1	2	CAHUIDE	30.3151	2	8	9	1	1	0	9	5	5	1	2	7	2	2	4	3	3	4	5	5	1
34	AC036211	M1A001	M1A001A	2015-04-12	0	0	0	0	1	2	2	2	2	2	2	2	2	CAHUIDE	30.3151	2	8	9	1	1	0	9	5	5	1	2	7	2	2	4	3	3	4	5	5	1
35	AC005455	M1A001	M1A001D	2013-08-03	1	1	0	0	0	2	2	2	2	2	2	2	2	CAHUIDE	4.05205	2	0	4.05	0	0	0	99	5	5	1	2	7	2	2	4	3	3	4	5	5	1
36	AC006545	M1A001	M1A001D	2013-06-04	0	0	0	0	0	2	2	2	2	2	2	2	2	CAHUIDE	4.05205	2	0	4.05	0	0	0	99	5	5	1	2	7	2	2	4	3	3	4	5	5	1
37	AC007827	M1A001	M1A001D	2013-10-05	0	0	0	0	0	2	2	2	2	2	2	2	2	CAHUIDE	4.05205	2	0	4.05	0	0	0	99	5	5	1	2	7	2	2	4	3	3	4	5	5	1
38	AC009241	M1A001	M1A001D	17/06/2013	0	0	0	0	1	2	2	2	2	2	2	2	2	CAHUIDE	4.05205	2	0	4.05	0	0	0	99	5	5	1	2	7	2	2	4	3	3	4	5	5	1
39	AC009517	M1A001	M1A001D	2013-01-07	0	0	0	0	1	2	2	2	2	2	2	2	2	CAHUIDE	4.05205	2	0	4.05	0	0	0	99	5	5	1	2	7	2	2	4	3	3	4	5	5	1
40	AC011097	M1A001	M1A001D	2013-10-08	0	0	0	0	1	2	2	2	2	2	2	2	2	CAHUIDE	4.05205	2	0	4.05	0	0	0	99	5	5	1	2	7	2	2	4	3	3	4	5	5	1
41	AC011767	M1A001	M1A001D	2013-04-09	0	0	0	0	0	2	2	2	2	2	2	2	2	CAHUIDE	4.05205	2	0	4.05	0	0	0	99	5	5	1	2	7	2	2	4	3	3	4	5	5	1
42	AC012737	M1A001	M1A001D	2013-02-10	0	0	0	0	0	2	2	2	2	2	2	2	2	CAHUIDE	4.05205	2	0	4.05	0	0	0	99	5	5	1	2	7	2	2	4	3	3	4	5	5	1
43	AC013722	M1A001	M1A001D	2013-05-11	0	0	0	0	0	2	2	2	2	2	2	2	2	CAHUIDE	4.05205	2	0	4.05	0	0	0	99	5	5	1	2	7	2	2	4	3	3	4	5	5	1
44	AC014717	M1A001	M1A001D	2013-04-12	0	0	0	0	0	2	2	2	2	2	2	2	2	CAHUIDE	4.05205	2	0	4.05	0	0	0	99	5	5	1	2	7	2	2	4	3	3	4	5	5	1
45	AC015439	M1A001	M1A001D	2014-06-01	0	0	0	0	0	2	2	2	2	2	2	2	2	CAHUIDE	4.05205	2	0	4.05	0	0	0	99	5	5	1	2	7	2	2	4	3	3	4	5	5	1
46	AC017012	M1A001	M1A001D	14/02/2014	0	0	0	0	0	2	2	2	2	2	2	2	2	CAHUIDE	4.05205	2	0	4.05	0	0	0	99	5	5	1	2	7	2	2	4	3	3	4	5	5	1
47	AC017295	M1A001	M1A001D	2014-03-03	0	0	0	0	0	2	2	2	2	2	2	2	2	CAHUIDE	4.05205	2	0	4.05	0	0	0	99	5	5	1	2	7	2	2	4	3	3	4	5	5	1
48	AC018220	M1A001	M1A001D	2014-02-04	0	0	0	0	0	2	2	2	2	2	2	2	2	CAHUIDE	4.05205	2	0	4.05	0	0	0	99	5	5	1	2	7	2	2	4	3	3	4	5	5	1
49	AC019557	M1A001	M1A001D	2014-12-05	0	0	0	0	0	2	2	2	2	2	2	2	2	CAHUIDE	4.05205	2	0	4.05	0	0	0	99	5	5	1	2	7	2	2	4	3	3	4	5	5	1
50	AC020355	M1A001	M1A001D	2014-06-06	0	0	0	0	0	2	2	2	2	2	2	2	2	CAHUIDE	4.05205	2	0	4.05	0	0	0	99	5	5	1	2	7	2	2	4	3	3	4	5	5	1
51	AC021428	M1A001	M1A001D	2014-08-07	0	0	0	0	0	2	2	2	2	2	2	2	2	CAHUIDE	4.05205	2	0	4.05	0	0	0	99	5	5	1	2	7	2	2	4	3	3	4	5	5	1
52	AC021735	M1A001	M1A001D	2014-04-08	0	0	0	0	0	2	2	2	2	2	2	2	2	CAHUIDE	4.05205	2	0	4.05	0	0	0	99	5	5	1	2	7	2	2	4	3	3	4	5	5	1
53	AC023008	M1A001	M1A001D	2014-04-09	0	0	0	0	0	2	2	2	2	2	2	2	2	CAHUIDE	4.05205	2	0	4.05	0	0	0	99	5	5	1	2	7	2	2	4	3	3	4	5	5	1
54	AC023862	M1A001	M1A001D	2014-08-10	0	0	0	0	0	2	2	2	2	2	2	2	2	CAHUIDE	4.05205	2	0	4.05	0	0	0	99	5	5	1	2	7	2	2	4	3	3	4	5	5	1
55	AC024670	M1A001	M1A001D	2014-05-11	0	0	0	0	0	2	2	2	2	2	2	2	2	CAHUIDE	4.05205	2	0	4.05	0	0	0	99	5	5	1	2	7	2	2	4	3	3	4	5	5	1
56	AC025951	M1A001	M1A001D	2014-09-12	0	0	0	0	0	2	2	2	2	2	2	2	2	CAHUIDE	4.05205	2	0	4.05	0	0	0	99	5	5	1	2	7	2	2	4	3	3	4	5	5	1
57	AC026244	M1A001	M1A001D	2015-05-01	NA	0	1	1	1	2	2	2	2	2	2	2	2	CAHUIDE	4.05205	2	0	4.05	0	0	0	99	5	5	1	2	7	2	2	4	3	3	4	5	5	1
58	AC027340	M1A001	M1A001D	2015-03-02	0	0	0	0	0	2	2	2	2	2	2	2	2	CAHUIDE	4.05205	2	0	4.05	0	0	0	99	5	5	1	2	7	2	2	4	3	3	4	5	5	1
59	AC028127	M1A001	M1A001D	2015-02-03	0	0	0	0	0	2	2	2	2	2	2	2	2	CAHUIDE	4.05205	2	0	4.05	0	0	0	99	5	5	1	2	7	2	2	4	3	3	4	5	5	1
60	AC029061	M1A001	M1A001D	2015-11-04	0	0	0	0	0	2	2	2	2	2	2	2	2	CAHUIDE	4.05205	2	0	4.05	0	0	0	99	5	5	1	2	7	2	2	4	3	3	4	5	5	1
61	AC029990	M1A001	M1A001D	2015-05-05	0	0	0	0	0	2	2	2	2	2	2	2	2	CAHUIDE	4.05205	2	0	4.05	0	0	0	99	5	5	1	2	7	2	2	4	3	3	4	5	5	1
62	AC030788	M1A001	M1A001D	2015-02-06	0	0	0	0	0	2	2	2	2	2	2	2	2	CAHUIDE	4.05205	2	0	4.05	0	0	0	99	5	5	1	2	7	2	2	4	3	3	4	5	5	1
63	AC031816	M1A001	M1A001D	2015-07-07	0	0	0	0	0	2	2	2	2	2	2	2	2	CAHUIDE	4.05205	2	0	4.05	0	0	0	99	5	5	1	2	7	2	2	4	3	3	4	5	5	1
64	AC032483	M1A001	M1A001D	2015-03-08	1	0	0	0	0	2	2	2	2	2	2	2	2	CAHUIDE	4.05205	2	0	4.05	0	0	0	99	5	5	1	2	7	2	2	4	3	3	4	5	5	1
65	AC033701	M1A001	M1A001D	2015-05-09	0	0	0	0	0	2	2	2	2	2	2	2	2	CAHUIDE	4.05205	2	0	4.05	0	0	0	99	5	5	1	2	7	2	2	4	3	3	4	5	5	1
66	AC034768	M1A001	M1A001D	13/10/2015	0	0	0	0	0	2	2	2	2	2	2	2	2	CAHUIDE	4.05205	2	0	4.05	0	0	0	99	5	5	1	2	7	2	2	4	3	3	4	5	5	1
67	AC035469	M1A001	M1A001D	2015-06-11	0	0	0	0	0	2	2	2	2	2	2	2	2	CAHUIDE	4.05205	2	0	4.05	0	0	0	99	5	5	1	2	7	2	2	4	3	3	4	5	5	1
68	AC036213	M1A001	M1A001D	2015-04-12	0	0	0	0	0	2	2	2	2	2	2	2	2	CAHUIDE	4.05205	2	0	4.05	0	0	0	99	5	5	1	2	7	2	2	4	3	3	4	5	5	1
69	AC014719	M1A004	M1A004E	2013-04-12	0	0	0	0	1	2	2	2	2	2	2	2	2	CAHUIDE	7.70137	1	2	3	1	1	0	99	1	2	2	1	3	2	1	4	4	4	4	4	4	3
70	AC015442	M1A004	M1A004E	2014-06-01	0	0	0	0	0	2	2	2	2	2	2	2	2	CAHUIDE	7.70137	1	2	3	1	1	0	99	1	2	2	1	3	2	1	4	4	4	4	4	4	3
71	AC016545	M1A004	M1A004E	2014-05-02	0	0	0	0	0	2	2	2	2	2	2	2	2	CAHUIDE	7.70137	1	2	3	1	1	0	99	1	2	2	1	3	2	1	4	4	4	4	4	4	3
72	AC017492	M1A004	M1A004E	2014-05-03	0	0	0	0	0	2	2	2	2	2	2	2	2	CAHUIDE	7.70137	1	2	3	1	1	0	99	1	2	2	1	3	2	1	4	4	4	4	4	4	3
73	AC018224	M1A004	M1A004E	2014-02-04	0	0	0	0	0	2	2	2	2	2	2	2	2	CAHUIDE	7.70137	1	2	3	1	1	0	99	1	2	2	1	3	2	1	4	4	4	4	4	4	3
74	AC019059	M1A004	M1A004E	2014-05-05	0	0	0	0	0	2	2	2	2	2	2	2	2	CAHUIDE	7.70137	1	2	3	1	1	0	99	1	2	2	1	3	2	1	4	4	4	4	4	4	3
75	AC019926	M1A004	M1A004E	2014-02-06	0	0	0	0	0	2	2	2	2	2	2	2	2	CAHUIDE	7.70137	1	2	3	1	1	0	99	1	2	2	1	3	2	1	4	4	4	4	4	4	3
76	AC021067	M1A004	M1A004E	2014-03-07	0	0	0	0	0	2	2	2	2	2	2	2	2	CAHUIDE	7.70137	1	2	3	1	1	0	99	1	2	2	1	3	2	1	4	4	4	4	4	4	3
77	AC021741	M1A004	M1A004E	2014-04-08	0	0	0	0	0	2	2	2	2	2	2	2	2	CAHUIDE	7.70137	1	2	3	1	1	0	99	1	2	2	1	3	2	1	4	4	4	4	4	4	3
78	AC022837	M1A004	M1A004E	2014-02-09	0	0	1	1	1	2	2	2	2	2	2	2	2	CAHUIDE	7.70137	1	2	3	1	1	0	99	1	2	2	1	3	2	1	4	4	4	4	4	4	3
79	AC023648	M1A004	M1A004E	2014-06-10	0	0	0	0	0	2	2	2	2	2	2	2	2	CAHUIDE	7.70137	1	2	3	1	1	0	99	1	2	2	1	3	2	1	4	4	4	4	4	4	3
80	AC024396	M1A004	M1A004E	2014-03-11	0	0	0	0	0	2	2	2	2	2	2	2	2	CAHUIDE	7.70137	1	2	3	1	1	0	99	1	2	2	1	3	2	1	4	4	4	4	4	4	3
81	AC025569	M1A004	M1A004E	2014-02-12	0	0	0	0	0	2	2	2	2	2	2	2	2	CAHUIDE	7.70137	1	2	3	1	1	0	99	1	2	2	1	3	2	1	4	4	4	4	4	4	3
82	AC026758	M1A004	M1A004E	2015-09-01	NA	0	0	0	0	2	2	2	2	2	2	2	2	CAHUIDE	7.70137	1	2	3	1	1	0	99	1	2	2	1	3	2	1	4	4	4	4	4	4	3
83	AC027907	M1A004	M1A004E	2015-09-02	NA	0	0	0	0	2	2	2	2	2	2	2	2	CAHUIDE	7.70137	1	2	3	1	1	0	99	1	2	2	1	3	2	1	4	4	4	4	4	4	3
84	AC028133	M1A004	M1A004E	2015-02-03	1	0	0	0	0	2	2	2	2	2	2	2	2	CAHUIDE	7.70137	1	2	3	1	1	0	99	1	2	2	1	3	2	1	4	4	4	4	4	4	3
85	AC028969	M1A004	M1A004E	2015-07-04	NA	0	0	0	0	2	2	2	2	2	2	2	2	CAHUIDE	7.70137	1	2	3	1	1	0	99	1	2	2	1	3	2	1	4	4	4	4	4	4	3
86	AC030193	M1A004	M1A004E	2015-06-05	NA	0	0	0	0	2	2	2	2	2	2	2	2	CAHUIDE	7.70137	1	2	3	1	1	0	99	1	2	2	1	3	2	1	4	4	4	4	4	4	3
87	AC031262	M1A004	M1A004E	2015-08-06	0	0	0	0	0	2	2	2	2	2	2	2	2	CAHUIDE	7.70137	1	2	3	1	1	0	99	1	2	2	1	3	2	1	4	4	4	4	4	4	3
88	AC031985	M1A004	M1A004E	2015-08-07	NA	0	0	0	0	2	2	2	2	2	2	2	2	CAHUIDE	7.70137	1	2	3	1	1	0	99	1	2	2	1	3	2	1	4	4	4	4	4	4	3
89	AC032560	M1A004	M1A004E	2015-04-08	NA	0	0	0	0	2	2	2	2	2	2	2	2	CAHUIDE	7.70137	1	2	3	1	1	0	99	1	2	2	1	3	2	1	4	4	4	4	4	4	3
90	AC033382	M1A004	M1A004E	2015-01-09	0	0	0	0	0	2	2	2	2	2	2	2	2	CAHUIDE	7.70137	1	2	3	1	1	0	99	1	2	2	1	3	2	1	4	4	4	4	4	4	3
91	AC034245	M1A004	M1A004E	2015-05-10	NA	0	0	0	0	2	2	2	2	2	2	2	2	CAHUIDE	7.70137	1	2	3	1	1	0	99	1	2	2	1	3	2	1	4	4	4	4	4	4	3
92	AC035118	M1A004	M1A004E	2015-02-11	NA	0	0	0	0	2	2	2	2	2	2	2	2	CAHUIDE	7.70137	1	2	3	1	1	0	99	1	2	2	1	3	2	1	4	4	4	4	4	4	3
93	AC036094	M1A004	M1A004E	2015-03-12	NA	0	0	0	0	2	2	2	2	2	2	2	2	CAHUIDE	7.70137	1	2	3	1	1	0	99	1	2	2	1	3	2	1	4	4	4	4	4	4	3
94	PC000911	M1A004	M1A004E	28/11/2013	1	1	0	0	1	NA	NA	NA	NA	NA	NA	NA	NA	CAHUIDE	7.70137	1	2	3	1	1	0	99	1	2	2	1	3	2	1	4	4	4	4	4	4	3
95	AC009524	M1A004	M1A004G	2013-01-07	0	0	0	0	0	2	2	2	2	2	2	2	2	CAHUIDE	3.90137	2	0	3.9	0	0	0	99	1	2	2	1	3	2	1	4	4	4	4	4	4	3
96	AC010558	M1A004	M1A004G	2013-05-08	0	0	0	0	0	2	2	2	2	2	2	2	2	CAHUIDE	3.90137	2	0	3.9	0	0	0	99	1	2	2	1	3	2	1	4	4	4	4	4	4	3
97	AC011837	M1A004	M1A004G	2013-04-09	0	0	0	0	0	2	2	2	2	2	2	2	2	CAHUIDE	3.90137	2	0	3.9	0	0	0	99	1	2	2	1	3	2	1	4	4	4	4	4	4	3
98	AC012517	M1A004	M1A004G	2013-01-10	0	0	0	0	0	2	2	2	2	2	2	2	2	CAHUIDE	3.90137	2	0	3.9	0	0	0	99	1	2	2	1	3	2	1	4	4	4	4	4	4	3
99	AC014097	M1A004	M1A004G	2013-11-11	0	0	0	0	0	2	2	2	2	2	2	2	2	CAHUIDE	3.90137	2	0	3.9	0	0	0	99	1	2	2	1	3	2	1	4	4	4	4	4	4	3
100	AC014500	M1A004	M1A004G	2013-02-12	0	0	1	0	1	2	2	2	2	2	2	2	2	CAHUIDE	3.90137	2	0	3.9	0	0	0	99	1	2	2	1	3	2	1	4	4	4	4	4	4	3
101	AC015444	M1A004	M1A004G	2014-06-01	0	0	0	0	0	2	2	2	2	2	2	2	2	CAHUIDE	3.90137	2	0	3.9	0	0	0	99	1	2	2	1	3	2	1	4	4	4	4	4	4	3
102	AC016313	M1A004	M1A004G	2014-03-02	0	0	0	0	0	2	2	2	2	2	2	2	2	CAHUIDE	3.90137	2	0	3.9	0	0	0	99	1	2	2	1	3	2	1	4	4	4	4	4	4	3
103	AC017241	M1A004	M1A004G	2014-03-03	0	0	0	0	0	2	2	2	2	2	2	2	2	CAHUIDE	3.90137	2	0	3.9	0	0	0	99	1	2	2	1	3	2	1	4	4	4	4	4	4	3
104	AC018225	M1A004	M1A004G	2014-02-04	0	0	0	0	0	2	2	2	2	2	2	2	2	CAHUIDE	3.90137	2	0	3.9	0	0	0	99	1	2	2	1	3	2	1	4	4	4	4	4	4	3
105	AC019061	M1A004	M1A004G	2014-05-05	0	0	0	0	0	2	2	2	2	2	2	2	2	CAHUIDE	3.90137	2	0	3.9	0	0	0	99	1	2	2	1	3	2	1	4	4	4	4	4	4	3
106	AC019928	M1A004	M1A004G	2014-02-06	0	0	0	0	0	2	2	2	2	2	2	2	2	CAHUIDE	3.90137	2	0	3.9	0	0	0	99	1	2	2	1	3	2	1	4	4	4	4	4	4	3
107	AC020982	M1A004	M1A004G	2014-02-07	0	0	1	0	0	2	2	2	2	2	2	2	2	CAHUIDE	3.90137	2	0	3.9	0	0	0	99	1	2	2	1	3	2	1	4	4	4	4	4	4	3
108	AC021743	M1A004	M1A004G	2014-04-08	0	0	0	0	0	2	2	2	2	2	2	2	2	CAHUIDE	3.90137	2	0	3.9	0	0	0	99	1	2	2	1	3	2	1	4	4	4	4	4	4	3
109	AC022839	M1A004	M1A004G	2014-02-09	0	0	0	0	0	2	2	2	2	2	2	2	2	CAHUIDE	3.90137	2	0	3.9	0	0	0	99	1	2	2	1	3	2	1	4	4	4	4	4	4	3
110	AC023769	M1A004	M1A004G	2014-07-10	0	0	0	0	0	2	2	2	2	2	2	2	2	CAHUIDE	3.90137	2	0	3.9	0	0	0	99	1	2	2	1	3	2	1	4	4	4	4	4	4	3
111	AC024674	M1A004	M1A004G	2014-05-11	0	0	0	0	0	2	2	2	2	2	2	2	2	CAHUIDE	3.90137	2	0	3.9	0	0	0	99	1	2	2	1	3	2	1	4	4	4	4	4	4	3
112	AC025571	M1A004	M1A004G	2014-02-12	0	0	0	0	0	2	2	2	2	2	2	2	2	CAHUIDE	3.90137	2	0	3.9	0	0	0	99	1	2	2	1	3	2	1	4	4	4	4	4	4	3
113	AC026250	M1A004	M1A004G	2015-05-01	NA	0	0	0	0	2	2	2	2	2	2	2	2	CAHUIDE	3.90137	2	0	3.9	0	0	0	99	1	2	2	1	3	2	1	4	4	4	4	4	4	3
114	AC027182	M1A004	M1A004G	2015-02-02	0	0	0	0	0	2	2	2	2	2	2	2	2	CAHUIDE	3.90137	2	0	3.9	0	0	0	99	1	2	2	1	3	2	1	4	4	4	4	4	4	3
115	AC028135	M1A004	M1A004G	2015-02-03	0	0	0	0	0	2	2	2	2	2	2	2	2	CAHUIDE	3.90137	2	0	3.9	0	0	0	99	1	2	2	1	3	2	1	4	4	4	4	4	4	3
116	AC029067	M1A004	M1A004G	2015-11-04	NA	0	0	0	0	2	2	2	2	2	2	2	2	CAHUIDE	3.90137	2	0	3.9	0	0	0	99	1	2	2	1	3	2	1	4	4	4	4	4	4	3
117	AC030194	M1A004	M1A004G	2015-06-05	NA	0	0	0	0	2	2	2	2	2	2	2	2	CAHUIDE	3.90137	2	0	3.9	0	0	0	99	1	2	2	1	3	2	1	4	4	4	4	4	4	3
118	AC030792	M1A004	M1A004G	2015-02-06	0	0	0	0	0	2	2	2	2	2	2	2	2	CAHUIDE	3.90137	2	0	3.9	0	0	0	99	1	2	2	1	3	2	1	4	4	4	4	4	4	3
119	AC031821	M1A004	M1A004G	2015-07-07	0	0	0	0	0	2	2	2	2	2	2	2	2	CAHUIDE	3.90137	2	0	3.9	0	0	0	99	1	2	2	1	3	2	1	4	4	4	4	4	4	3
120	AC032562	M1A004	M1A004G	2015-04-08	0	0	0	0	0	2	2	2	2	2	2	2	2	CAHUIDE	3.90137	2	0	3.9	0	0	0	99	1	2	2	1	3	2	1	4	4	4	4	4	4	3
121	AC033618	M1A004	M1A004G	2015-04-09	0	0	0	0	0	2	2	2	2	2	2	2	2	CAHUIDE	3.90137	2	0	3.9	0	0	0	99	1	2	2	1	3	2	1	4	4	4	4	4	4	3
122	AC034415	M1A004	M1A004G	2015-06-10	0	0	0	0	0	2	2	2	2	2	2	2	2	CAHUIDE	3.90137	2	0	3.9	0	0	0	99	1	2	2	1	3	2	1	4	4	4	4	4	4	3
123	AC035242	M1A004	M1A004G	2015-03-11	0	0	0	0	0	2	2	2	2	2	2	2	2	CAHUIDE	3.90137	2	0	3.9	0	0	0	99	1	2	2	1	3	2	1	4	4	4	4	4	4	3
124	AC035993	M1A004	M1A004G	2015-02-12	0	0	0	0	0	2	2	2	2	2	2	2	2	CAHUIDE	3.90137	2	0	3.9	0	0	0	99	1	2	2	1	3	2	1	4	4	4	4	4	4	3
125	PC000477	M1A004	M1A004G	2013-07-06	1	1	1	0	0	NA	NA	NA	NA	NA	NA	NA	NA	CAHUIDE	3.90137	2	0	3.9	0	0	0	99	1	2	2	1	3	2	1	4	4	4	4	4	4	3
126	AC009719	M1A005	M1A005B	2013-05-07	1	1	1	1	1	2	2	2	2	2	2	2	2	CAHUIDE	45.1589	2	11	10	2	1	0	16	2	2	2	2	7	2	1	1	3	4	5	3	3	3
127	AC010688	M1A005	M1A005B	2013-06-08	0	0	0	0	0	2	2	2	2	2	2	2	2	CAHUIDE	45.1589	2	11	10	2	1	0	16	2	2	2	2	7	2	1	1	3	4	5	3	3	3
128	AC011558	M1A005	M1A005B	2013-02-09	0	0	0	0	0	2	2	2	2	2	2	2	2	CAHUIDE	45.1589	2	11	10	2	1	0	16	2	2	2	2	7	2	1	1	3	4	5	3	3	3
129	AC012519	M1A005	M1A005B	2013-01-10	0	0	0	0	1	2	2	2	2	2	2	2	2	CAHUIDE	45.1589	2	11	10	2	1	0	16	2	2	2	2	7	2	1	1	3	4	5	3	3	3
130	AC014052	M1A005	M1A005B	2013-09-11	0	0	0	0	0	2	2	2	2	2	2	2	2	CAHUIDE	45.1589	2	11	10	2	1	0	16	2	2	2	2	7	2	1	1	3	4	5	3	3	3
131	AC014503	M1A005	M1A005B	2013-02-12	1	1	0	0	1	2	2	2	2	2	2	2	2	CAHUIDE	45.1589	2	11	10	2	1	0	16	2	2	2	2	7	2	1	1	3	4	5	3	3	3
132	AC015434	M1A005	M1A005B	2014-03-01	0	0	0	0	1	2	2	2	2	2	2	2	2	CAHUIDE	45.1589	2	11	10	2	1	0	16	2	2	2	2	7	2	1	1	3	4	5	3	3	3
133	AC016546	M1A005	M1A005B	2014-05-02	0	0	0	0	1	2	2	2	2	2	2	2	2	CAHUIDE	45.1589	2	11	10	2	1	0	16	2	2	2	2	7	2	1	1	3	4	5	3	3	3
134	AC017483	M1A005	M1A005B	2014-05-03	1	1	0	0	1	2	2	2	2	2	2	2	2	CAHUIDE	45.1589	2	11	10	2	1	0	16	2	2	2	2	7	2	1	1	3	4	5	3	3	3
135	AC018518	M1A005	M1A005B	2014-05-04	1	0	0	0	0	2	2	2	2	2	2	2	2	CAHUIDE	45.1589	2	11	10	2	1	0	16	2	2	2	2	7	2	1	1	3	4	5	3	3	3
136	AC019064	M1A005	M1A005B	2014-05-05	0	0	0	0	0	2	2	2	2	2	2	2	2	CAHUIDE	45.1589	2	11	10	2	1	0	16	2	2	2	2	7	2	1	1	3	4	5	3	3	3
137	AC019892	M1A005	M1A005B	2014-02-06	0	0	0	0	0	2	2	2	2	2	2	2	2	CAHUIDE	45.1589	2	11	10	2	1	0	16	2	2	2	2	7	2	1	1	3	4	5	3	3	3
138	AC020984	M1A005	M1A005B	2014-02-07	1	1	0	0	1	2	2	2	2	2	2	2	2	CAHUIDE	45.1589	2	11	10	2	1	0	16	2	2	2	2	7	2	1	1	3	4	5	3	3	3
139	AC021926	M1A005	M1A005B	2014-05-08	1	0	0	0	0	2	2	2	2	2	2	2	2	CAHUIDE	45.1589	2	11	10	2	1	0	16	2	2	2	2	7	2	1	1	3	4	5	3	3	3
140	AC023053	M1A005	M1A005B	2014-04-09	0	0	0	0	0	2	2	2	2	2	2	2	2	CAHUIDE	45.1589	2	11	10	2	1	0	16	2	2	2	2	7	2	1	1	3	4	5	3	3	3
141	AC024056	M1A005	M1A005B	2014-11-10	1	0	0	0	0	2	2	2	2	2	2	2	2	CAHUIDE	45.1589	2	11	10	2	1	0	16	2	2	2	2	7	2	1	1	3	4	5	3	3	3
142	AC024799	M1A005	M1A005B	2014-07-11	1	0	0	0	0	2	2	2	2	2	2	2	2	CAHUIDE	45.1589	2	11	10	2	1	0	16	2	2	2	2	7	2	1	1	3	4	5	3	3	3
143	AC025865	M1A005	M1A005B	2014-05-12	0	0	0	0	0	2	2	2	2	2	2	2	2	CAHUIDE	45.1589	2	11	10	2	1	0	16	2	2	2	2	7	2	1	1	3	4	5	3	3	3
144	AC026252	M1A005	M1A005B	2015-05-01	NA	0	0	0	0	2	2	2	2	2	2	2	2	CAHUIDE	45.1589	2	11	10	2	1	0	16	2	2	2	2	7	2	1	1	3	4	5	3	3	3
145	AC027656	M1A005	M1A005B	2015-05-02	0	0	0	0	0	2	2	2	2	2	2	2	2	CAHUIDE	45.1589	2	11	10	2	1	0	16	2	2	2	2	7	2	1	1	3	4	5	3	3	3
146	AC028404	M1A005	M1A005B	2015-04-03	0	0	0	0	1	2	2	2	2	2	2	2	2	CAHUIDE	45.1589	2	11	10	2	1	0	16	2	2	2	2	7	2	1	1	3	4	5	3	3	3
147	AC029069	M1A005	M1A005B	2015-11-04	0	0	0	0	0	2	2	2	2	2	2	2	2	CAHUIDE	45.1589	2	11	10	2	1	0	16	2	2	2	2	7	2	1	1	3	4	5	3	3	3
148	AC029820	M1A005	M1A005B	2015-04-05	0	0	0	0	0	2	2	2	2	2	2	2	2	CAHUIDE	45.1589	2	11	10	2	1	0	16	2	2	2	2	7	2	1	1	3	4	5	3	3	3
149	AC031497	M1A005	M1A005B	15/06/2015	0	0	0	0	0	2	2	2	2	2	2	2	2	CAHUIDE	45.1589	2	11	10	2	1	0	16	2	2	2	2	7	2	1	1	3	4	5	3	3	3
150	AC031663	M1A005	M1A005B	2015-06-07	0	0	0	0	0	2	2	2	2	2	2	2	2	CAHUIDE	45.1589	2	11	10	2	1	0	16	2	2	2	2	7	2	1	1	3	4	5	3	3	3
151	AC032487	M1A005	M1A005B	2015-03-08	0	0	0	0	0	2	2	2	2	2	2	2	2	CAHUIDE	45.1589	2	11	10	2	1	0	16	2	2	2	2	7	2	1	1	3	4	5	3	3	3
152	AC033885	M1A005	M1A005B	2015-09-09	0	0	0	0	0	2	2	2	2	2	2	2	2	CAHUIDE	45.1589	2	11	10	2	1	0	16	2	2	2	2	7	2	1	1	3	4	5	3	3	3
153	AC034903	M1A005	M1A005B	19/10/2015	0	0	0	0	0	2	2	2	2	2	2	2	2	CAHUIDE	45.1589	2	11	10	2	1	0	16	2	2	2	2	7	2	1	1	3	4	5	3	3	3
154	AC035471	M1A005	M1A005B	2015-06-11	0	0	0	0	0	2	2	2	2	2	2	2	2	CAHUIDE	45.1589	2	11	10	2	1	0	16	2	2	2	2	7	2	1	1	3	4	5	3	3	3
155	AC036217	M1A005	M1A005B	2015-04-12	0	0	0	0	0	2	2	2	2	2	2	2	2	CAHUIDE	45.1589	2	11	10	2	1	0	16	2	2	2	2	7	2	1	1	3	4	5	3	3	3
156	AC031667	M1A005	M1A005F	2015-06-07	1	1	1	1	1	2	2	2	2	2	2	2	2	CAHUIDE	5.32877	1	0	5.33	0	0	0	99	2	2	2	2	7	2	1	1	3	4	5	3	3	3
157	AC032491	M1A005	M1A005F	2015-03-08	0	0	0	0	0	2	2	2	2	2	2	2	2	CAHUIDE	5.32877	1	0	5.33	0	0	0	99	2	2	2	2	7	2	1	1	3	4	5	3	3	3
158	AC033385	M1A005	M1A005F	2015-01-09	0	0	1	1	1	2	2	2	2	2	2	2	2	CAHUIDE	5.32877	1	0	5.33	0	0	0	99	2	2	2	2	7	2	1	1	3	4	5	3	3	3
159	AC034249	M1A005	M1A005F	2015-05-10	0	0	0	0	0	2	2	2	2	2	2	2	2	CAHUIDE	5.32877	1	0	5.33	0	0	0	99	2	2	2	2	7	2	1	1	3	4	5	3	3	3
160	AC035377	M1A005	M1A005F	2015-05-11	0	0	0	0	0	2	2	2	2	2	2	2	2	CAHUIDE	5.32877	1	0	5.33	0	0	0	99	2	2	2	2	7	2	1	1	3	4	5	3	3	3
161	AC036218	M1A005	M1A005F	2015-04-12	1	1	1	1	1	2	2	2	2	2	2	2	2	CAHUIDE	5.32877	1	0	5.33	0	0	0	99	2	2	2	2	7	2	1	1	3	4	5	3	3	3
162	AC007650	M1A007	M1A007B	2013-08-05	1	1	1	1	1	2	2	2	2	2	2	2	2	CAHUIDE	51.811	2	10	11	15	10	0	9	3	0	1	1	3	2	1	1	2	4	4	7	7	3
163	AC008511	M1A007	M1A007B	2013-03-06	0	0	0	0	1	2	2	2	2	2	2	2	2	CAHUIDE	51.811	2	10	11	15	10	0	9	3	0	1	1	3	2	1	1	2	4	4	7	7	3
164	AC009528	M1A007	M1A007B	2013-01-07	0	0	0	0	0	2	2	2	2	2	2	2	2	CAHUIDE	51.811	2	10	11	15	10	0	9	3	0	1	1	3	2	1	1	2	4	4	7	7	3
165	AC010640	M1A007	M1A007B	2013-05-08	0	0	0	0	0	2	2	2	1	2	1	1	2	CAHUIDE	51.811	2	10	11	15	10	0	9	3	0	1	1	3	2	1	1	2	4	4	7	7	3
166	AC011559	M1A007	M1A007B	2013-02-09	0	0	0	0	1	2	2	2	2	2	2	2	2	CAHUIDE	51.811	2	10	11	15	10	0	9	3	0	1	1	3	2	1	1	2	4	4	7	7	3
167	AC012530	M1A007	M1A007B	2013-01-10	0	0	0	0	0	2	2	2	2	2	2	2	2	CAHUIDE	51.811	2	10	11	15	10	0	9	3	0	1	1	3	2	1	1	2	4	4	7	7	3
168	AC013667	M1A007	M1A007B	2013-05-11	0	0	0	0	0	2	2	2	2	2	2	2	2	CAHUIDE	51.811	2	10	11	15	10	0	9	3	0	1	1	3	2	1	1	2	4	4	7	7	3
169	AC014513	M1A007	M1A007B	2013-02-12	0	0	1	1	1	2	2	1	2	2	2	1	2	CAHUIDE	51.811	2	10	11	15	10	0	9	3	0	1	1	3	2	1	1	2	4	4	7	7	3
170	AC015490	M1A007	M1A007B	2014-06-01	0	0	0	0	1	2	2	2	2	2	2	2	2	CAHUIDE	51.811	2	10	11	15	10	0	9	3	0	1	1	3	2	1	1	2	4	4	7	7	3
171	AC016331	M1A007	M1A007B	2014-03-02	0	0	0	0	1	2	2	2	2	2	2	2	2	CAHUIDE	51.811	2	10	11	15	10	0	9	3	0	1	1	3	2	1	1	2	4	4	7	7	3
172	AC017271	M1A007	M1A007B	2014-03-03	0	0	0	0	1	2	2	2	2	2	2	2	2	CAHUIDE	51.811	2	10	11	15	10	0	9	3	0	1	1	3	2	1	1	2	4	4	7	7	3
173	AC018354	M1A007	M1A007B	2014-03-04	0	0	0	0	1	2	2	2	2	2	2	2	2	CAHUIDE	51.811	2	10	11	15	10	0	9	3	0	1	1	3	2	1	1	2	4	4	7	7	3
174	AC019143	M1A007	M1A007B	2014-06-05	0	0	0	0	0	2	2	2	2	2	2	1	2	CAHUIDE	51.811	2	10	11	15	10	0	9	3	0	1	1	3	2	1	1	2	4	4	7	7	3
175	AC019963	M1A007	M1A007B	2014-02-06	0	0	0	0	0	2	2	2	2	2	2	2	2	CAHUIDE	51.811	2	10	11	15	10	0	9	3	0	1	1	3	2	1	1	2	4	4	7	7	3
176	AC021624	M1A007	M1A007B	18/07/2014	0	0	0	0	0	2	2	2	2	2	2	2	2	CAHUIDE	51.811	2	10	11	15	10	0	9	3	0	1	1	3	2	1	1	2	4	4	7	7	3
177	AC021932	M1A007	M1A007B	2014-05-08	0	0	0	0	0	2	2	2	2	2	2	2	2	CAHUIDE	51.811	2	10	11	15	10	0	9	3	0	1	1	3	2	1	1	2	4	4	7	7	3
178	AC023417	M1A007	M1A007B	2014-12-09	0	0	1	0	1	2	2	2	1	2	2	2	2	CAHUIDE	51.811	2	10	11	15	10	0	9	3	0	1	1	3	2	1	1	2	4	4	7	7	3
179	AC024146	M1A007	M1A007B	13/10/2014	0	0	0	0	0	2	2	2	2	2	2	2	2	CAHUIDE	51.811	2	10	11	15	10	0	9	3	0	1	1	3	2	1	1	2	4	4	7	7	3
180	AC025040	M1A007	M1A007B	2014-12-11	0	0	0	0	0	2	2	2	2	2	2	2	2	CAHUIDE	51.811	2	10	11	15	10	0	9	3	0	1	1	3	2	1	1	2	4	4	7	7	3
181	AC025640	M1A007	M1A007B	2014-03-12	0	0	0	0	0	2	2	2	2	2	2	2	2	CAHUIDE	51.811	2	10	11	15	10	0	9	3	0	1	1	3	2	1	1	2	4	4	7	7	3
182	AC026260	M1A007	M1A007B	2015-05-01	NA	0	0	0	1	2	2	1	2	2	2	2	2	CAHUIDE	51.811	2	10	11	15	10	0	9	3	0	1	1	3	2	1	1	2	4	4	7	7	3
183	AC027661	M1A007	M1A007B	2015-05-02	0	0	0	0	1	2	2	2	2	2	2	2	2	CAHUIDE	51.811	2	10	11	15	10	0	9	3	0	1	1	3	2	1	1	2	4	4	7	7	3
184	AC028439	M1A007	M1A007B	2015-05-03	0	0	0	0	0	2	2	2	2	2	2	2	2	CAHUIDE	51.811	2	10	11	15	10	0	9	3	0	1	1	3	2	1	1	2	4	4	7	7	3
185	AC029074	M1A007	M1A007B	2015-11-04	0	0	0	0	0	2	2	2	2	2	2	2	2	CAHUIDE	51.811	2	10	11	15	10	0	9	3	0	1	1	3	2	1	1	2	4	4	7	7	3
186	AC029822	M1A007	M1A007B	2015-04-05	0	0	0	0	0	2	2	2	2	2	2	2	2	CAHUIDE	51.811	2	10	11	15	10	0	9	3	0	1	1	3	2	1	1	2	4	4	7	7	3
187	AC031265	M1A007	M1A007B	2015-08-06	0	0	0	0	0	2	2	2	2	2	2	2	2	CAHUIDE	51.811	2	10	11	15	10	0	9	3	0	1	1	3	2	1	1	2	4	4	7	7	3
188	AC032164	M1A007	M1A007B	2015-11-07	0	0	0	0	1	2	2	2	2	2	2	2	2	CAHUIDE	51.811	2	10	11	15	10	0	9	3	0	1	1	3	2	1	1	2	4	4	7	7	3
189	AC032493	M1A007	M1A007B	2015-03-08	1	1	1	1	1	2	2	2	2	2	1	1	2	CAHUIDE	51.811	2	10	11	15	10	0	9	3	0	1	1	3	2	1	1	2	4	4	7	7	3
190	AC033709	M1A007	M1A007B	2015-05-09	0	0	0	0	0	2	2	2	2	2	2	2	2	CAHUIDE	51.811	2	10	11	15	10	0	9	3	0	1	1	3	2	1	1	2	4	4	7	7	3
191	AC034804	M1A007	M1A007B	14/10/2015	0	0	0	0	0	2	2	2	2	2	2	2	2	CAHUIDE	51.811	2	10	11	15	10	0	9	3	0	1	1	3	2	1	1	2	4	4	7	7	3
192	AC035526	M1A007	M1A007B	2015-09-11	0	0	0	0	0	2	2	2	2	2	2	2	2	CAHUIDE	51.811	2	10	11	15	10	0	9	3	0	1	1	3	2	1	1	2	4	4	7	7	3
193	AC036223	M1A007	M1A007B	2015-04-12	0	0	0	0	0	2	2	2	2	2	2	2	2	CAHUIDE	51.811	2	10	11	15	10	0	9	3	0	1	1	3	2	1	1	2	4	4	7	7	3
194	AC032495	M1A007	M1A007D	2015-03-08	1	1	1	1	1	2	2	2	2	2	2	2	2	CAHUIDE	12.0274	2	7	12.03	1	1	0	99	3	0	1	1	3	2	1	1	2	4	4	7	7	3
195	AC033711	M1A007	M1A007D	2015-05-09	0	0	0	0	0	2	2	2	2	2	2	2	2	CAHUIDE	12.0274	2	7	12.03	1	1	0	99	3	0	1	1	3	2	1	1	2	4	4	7	7	3
196	AC034552	M1A007	M1A007D	2015-07-10	1	0	0	0	1	2	2	2	2	2	2	2	2	CAHUIDE	12.0274	2	7	12.03	1	1	0	99	3	0	1	1	3	2	1	1	2	4	4	7	7	3
197	AC035477	M1A007	M1A007D	2015-06-11	0	0	0	0	0	2	2	2	2	2	2	2	2	CAHUIDE	12.0274	2	7	12.03	1	1	0	99	3	0	1	1	3	2	1	1	2	4	4	7	7	3
198	AC036068	M1A007	M1A007D	2015-03-12	0	0	0	0	0	2	2	2	2	2	2	2	2	CAHUIDE	12.0274	2	7	12.03	1	1	0	99	3	0	1	1	3	2	1	1	2	4	4	7	7	3
199	AC008779	M1A007	M1A007E	2013-05-06	1	1	0	0	0	2	2	2	2	2	2	2	2	CAHUIDE	10.0712	1	5	10.07	2	2	0	99	3	0	1	1	3	2	1	1	2	4	4	7	7	3
200	AC009667	M1A007	M1A007E	2013-02-07	0	0	0	0	0	2	2	2	2	2	2	2	2	CAHUIDE	10.0712	1	5	10.07	2	2	0	99	3	0	1	1	3	2	1	1	2	4	4	7	7	3
201	AC010638	M1A007	M1A007E	2013-05-08	0	0	0	0	0	2	2	2	2	2	2	2	2	CAHUIDE	10.0712	1	5	10.07	2	2	0	99	3	0	1	1	3	2	1	1	2	4	4	7	7	3
202	AC011797	M1A007	M1A007E	2013-04-09	0	0	0	0	0	2	2	2	2	2	2	2	2	CAHUIDE	10.0712	1	5	10.07	2	2	0	99	3	0	1	1	3	2	1	1	2	4	4	7	7	3
203	AC012533	M1A007	M1A007E	2013-01-10	0	0	0	0	0	2	2	2	2	2	2	2	2	CAHUIDE	10.0712	1	5	10.07	2	2	0	99	3	0	1	1	3	2	1	1	2	4	4	7	7	3
204	AC013586	M1A007	M1A007E	2013-04-11	0	0	0	0	0	2	2	2	2	2	2	2	2	CAHUIDE	10.0712	1	5	10.07	2	2	0	99	3	0	1	1	3	2	1	1	2	4	4	7	7	3
205	AC014800	M1A007	M1A007E	2013-05-12	0	0	0	0	0	2	2	2	2	2	2	2	2	CAHUIDE	10.0712	1	5	10.07	2	2	0	99	3	0	1	1	3	2	1	1	2	4	4	7	7	3
206	AC015493	M1A007	M1A007E	2014-06-01	0	0	0	0	0	2	2	2	2	2	2	2	2	CAHUIDE	10.0712	1	5	10.07	2	2	0	99	3	0	1	1	3	2	1	1	2	4	4	7	7	3
207	AC016333	M1A007	M1A007E	2014-03-02	0	0	0	0	0	2	2	2	2	2	2	2	2	CAHUIDE	10.0712	1	5	10.07	2	2	0	99	3	0	1	1	3	2	1	1	2	4	4	7	7	3
208	AC018253	M1A007	M1A007E	2014-02-04	0	0	0	0	0	2	2	2	2	2	2	2	2	CAHUIDE	10.0712	1	5	10.07	2	2	0	99	3	0	1	1	3	2	1	1	2	4	4	7	7	3
209	AC018999	M1A007	M1A007E	2014-05-05	0	0	0	0	0	2	2	2	2	2	2	2	2	CAHUIDE	10.0712	1	5	10.07	2	2	0	99	3	0	1	1	3	2	1	1	2	4	4	7	7	3
210	AC020170	M1A007	M1A007E	2014-04-06	0	0	0	0	0	2	2	2	2	2	2	2	2	CAHUIDE	10.0712	1	5	10.07	2	2	0	99	3	0	1	1	3	2	1	1	2	4	4	7	7	3
211	AC021188	M1A007	M1A007E	2014-04-07	0	0	0	0	0	2	2	2	2	2	2	2	2	CAHUIDE	10.0712	1	5	10.07	2	2	0	99	3	0	1	1	3	2	1	1	2	4	4	7	7	3
212	AC021935	M1A007	M1A007E	2014-05-08	0	0	0	0	0	2	2	2	2	2	2	2	2	CAHUIDE	10.0712	1	5	10.07	2	2	0	99	3	0	1	1	3	2	1	1	2	4	4	7	7	3
213	AC022679	M1A007	M1A007E	2014-01-09	0	0	0	0	0	2	2	2	2	2	2	2	2	CAHUIDE	10.0712	1	5	10.07	2	2	0	99	3	0	1	1	3	2	1	1	2	4	4	7	7	3
214	AC024061	M1A007	M1A007E	2014-11-10	0	0	0	0	0	2	2	2	2	2	2	2	2	CAHUIDE	10.0712	1	5	10.07	2	2	0	99	3	0	1	1	3	2	1	1	2	4	4	7	7	3
215	AC024842	M1A007	M1A007E	2014-08-11	0	0	0	0	0	2	2	2	2	2	2	2	2	CAHUIDE	10.0712	1	5	10.07	2	2	0	99	3	0	1	1	3	2	1	1	2	4	4	7	7	3
216	AC025643	M1A007	M1A007E	2014-03-12	0	0	0	0	0	2	2	2	2	2	2	2	2	CAHUIDE	10.0712	1	5	10.07	2	2	0	99	3	0	1	1	3	2	1	1	2	4	4	7	7	3
217	AC026261	M1A007	M1A007E	2015-05-01	NA	0	0	0	0	2	2	2	2	2	2	2	2	CAHUIDE	10.0712	1	5	10.07	2	2	0	99	3	0	1	1	3	2	1	1	2	4	4	7	7	3
218	AC027187	M1A007	M1A007E	2015-02-02	0	0	0	0	0	2	2	2	2	2	2	2	2	CAHUIDE	10.0712	1	5	10.07	2	2	0	99	3	0	1	1	3	2	1	1	2	4	4	7	7	3
219	AC028316	M1A007	M1A007E	2015-03-03	0	0	0	0	0	2	2	2	2	2	2	2	2	CAHUIDE	10.0712	1	5	10.07	2	2	0	99	3	0	1	1	3	2	1	1	2	4	4	7	7	3
220	AC029207	M1A007	M1A007E	13/04/2015	0	0	0	0	0	2	2	2	2	2	2	2	2	CAHUIDE	10.0712	1	5	10.07	2	2	0	99	3	0	1	1	3	2	1	1	2	4	4	7	7	3
221	AC029824	M1A007	M1A007E	2015-04-05	0	0	0	0	0	2	2	2	2	2	2	2	2	CAHUIDE	10.0712	1	5	10.07	2	2	0	99	3	0	1	1	3	2	1	1	2	4	4	7	7	3
222	AC031194	M1A007	M1A007E	2015-05-06	0	0	0	0	0	2	2	2	2	2	2	2	2	CAHUIDE	10.0712	1	5	10.07	2	2	0	99	3	0	1	1	3	2	1	1	2	4	4	7	7	3
223	AC031672	M1A007	M1A007E	2015-06-07	0	0	0	0	0	2	2	2	2	2	2	2	2	CAHUIDE	10.0712	1	5	10.07	2	2	0	99	3	0	1	1	3	2	1	1	2	4	4	7	7	3
224	AC032496	M1A007	M1A007E	2015-03-08	0	0	0	0	0	2	2	2	2	2	2	2	2	CAHUIDE	10.0712	1	5	10.07	2	2	0	99	3	0	1	1	3	2	1	1	2	4	4	7	7	3
225	AC033712	M1A007	M1A007E	2015-05-09	0	0	0	0	0	2	2	2	2	2	2	2	2	CAHUIDE	10.0712	1	5	10.07	2	2	0	99	3	0	1	1	3	2	1	1	2	4	4	7	7	3
226	AC034805	M1A007	M1A007E	14/10/2015	0	0	0	0	0	2	2	2	2	2	2	2	2	CAHUIDE	10.0712	1	5	10.07	2	2	0	99	3	0	1	1	3	2	1	1	2	4	4	7	7	3
227	AC035478	M1A007	M1A007E	2015-06-11	0	0	0	0	0	2	2	2	2	2	2	2	2	CAHUIDE	10.0712	1	5	10.07	2	2	0	99	3	0	1	1	3	2	1	1	2	4	4	7	7	3
228	AC036069	M1A007	M1A007E	2015-03-12	0	0	0	0	0	2	2	2	2	2	2	2	2	CAHUIDE	10.0712	1	5	10.07	2	2	0	99	3	0	1	1	3	2	1	1	2	4	4	7	7	3
229	PC001183	M1A007	M1A007E	14/03/2014	0	0	0	0	0	NA	NA	NA	NA	NA	NA	NA	NA	CAHUIDE	10.0712	1	5	10.07	2	2	0	99	3	0	1	1	3	2	1	1	2	4	4	7	7	3
230	AC032497	M1A007	M1A007F	2015-03-08	1	1	1	1	1	2	2	2	2	2	2	2	2	CAHUIDE	7.86301	2	3	7.86	0	0	0	99	3	0	1	1	3	2	1	1	2	4	4	7	7	3
231	AC033388	M1A007	M1A007F	2015-01-09	0	0	0	0	0	2	2	2	2	2	2	2	2	CAHUIDE	7.86301	2	3	7.86	0	0	0	99	3	0	1	1	3	2	1	1	2	4	4	7	7	3
232	AC034253	M1A007	M1A007F	2015-05-10	0	0	0	0	0	2	2	2	2	2	2	2	2	CAHUIDE	7.86301	2	3	7.86	0	0	0	99	3	0	1	1	3	2	1	1	2	4	4	7	7	3
233	AC035122	M1A007	M1A007F	2015-02-11	0	0	1	1	1	2	2	2	2	2	2	2	2	CAHUIDE	7.86301	2	3	7.86	0	0	0	99	3	0	1	1	3	2	1	1	2	4	4	7	7	3
234	AC036096	M1A007	M1A007F	2015-03-12	0	0	0	0	0	2	2	2	2	2	2	2	2	CAHUIDE	7.86301	2	3	7.86	0	0	0	99	3	0	1	1	3	2	1	1	2	4	4	7	7	3
235	AC008513	M1A007	M1A007G	2013-03-06	1	1	1	0	1	2	2	2	2	2	2	2	2	CAHUIDE	5.33699	1	0	5.34	2	2	0	99	3	0	1	1	3	2	1	1	2	4	4	7	7	3
236	AC009529	M1A007	M1A007G	2013-01-07	0	0	0	0	0	2	2	2	2	2	2	2	2	CAHUIDE	5.33699	1	0	5.34	2	2	0	99	3	0	1	1	3	2	1	1	2	4	4	7	7	3
237	AC010637	M1A007	M1A007G	2013-05-08	0	0	1	0	1	2	2	2	2	2	2	2	2	CAHUIDE	5.33699	1	0	5.34	2	2	0	99	3	0	1	1	3	2	1	1	2	4	4	7	7	3
238	AC011799	M1A007	M1A007G	2013-04-09	0	0	0	0	0	2	2	2	2	2	2	2	2	CAHUIDE	5.33699	1	0	5.34	2	2	0	99	3	0	1	1	3	2	1	1	2	4	4	7	7	3
239	AC012535	M1A007	M1A007G	2013-01-10	0	0	0	0	0	2	2	2	2	2	2	2	2	CAHUIDE	5.33699	1	0	5.34	2	2	0	99	3	0	1	1	3	2	1	1	2	4	4	7	7	3
240	AC013918	M1A007	M1A007G	2013-07-11	0	0	0	0	0	2	2	2	2	2	2	2	2	CAHUIDE	5.33699	1	0	5.34	2	2	0	99	3	0	1	1	3	2	1	1	2	4	4	7	7	3
241	AC014515	M1A007	M1A007G	2013-02-12	0	0	0	0	0	2	2	2	2	2	2	2	2	CAHUIDE	5.33699	1	0	5.34	2	2	0	99	3	0	1	1	3	2	1	1	2	4	4	7	7	3
242	AC015495	M1A007	M1A007G	2014-06-01	0	0	0	0	0	2	2	2	2	2	2	2	2	CAHUIDE	5.33699	1	0	5.34	2	2	0	99	3	0	1	1	3	2	1	1	2	4	4	7	7	3
243	AC016335	M1A007	M1A007G	2014-03-02	0	0	0	0	0	2	2	2	2	2	2	2	2	CAHUIDE	5.33699	1	0	5.34	2	2	0	99	3	0	1	1	3	2	1	1	2	4	4	7	7	3
244	AC017276	M1A007	M1A007G	2014-03-03	0	0	0	0	0	2	2	2	2	2	2	2	2	CAHUIDE	5.33699	1	0	5.34	2	2	0	99	3	0	1	1	3	2	1	1	2	4	4	7	7	3
245	AC018255	M1A007	M1A007G	2014-02-04	0	0	0	0	0	2	2	2	2	2	2	2	2	CAHUIDE	5.33699	1	0	5.34	2	2	0	99	3	0	1	1	3	2	1	1	2	4	4	7	7	3
246	AC019001	M1A007	M1A007G	2014-05-05	0	0	0	0	0	2	2	2	2	2	2	2	2	CAHUIDE	5.33699	1	0	5.34	2	2	0	99	3	0	1	1	3	2	1	1	2	4	4	7	7	3
247	AC020706	M1A007	M1A007G	20/06/2014	0	0	0	0	0	2	2	2	2	2	2	2	2	CAHUIDE	5.33699	1	0	5.34	2	2	0	99	3	0	1	1	3	2	1	1	2	4	4	7	7	3
248	AC021189	M1A007	M1A007G	2014-04-07	0	0	0	0	0	2	2	2	2	2	2	2	2	CAHUIDE	5.33699	1	0	5.34	2	2	0	99	3	0	1	1	3	2	1	1	2	4	4	7	7	3
249	AC021937	M1A007	M1A007G	2014-05-08	0	0	0	0	0	2	2	2	2	2	2	2	2	CAHUIDE	5.33699	1	0	5.34	2	2	0	99	3	0	1	1	3	2	1	1	2	4	4	7	7	3
250	AC022681	M1A007	M1A007G	2014-01-09	0	0	0	0	0	2	2	2	2	2	2	2	2	CAHUIDE	5.33699	1	0	5.34	2	2	0	99	3	0	1	1	3	2	1	1	2	4	4	7	7	3
251	AC023913	M1A007	M1A007G	2014-09-10	0	0	0	0	0	2	2	2	2	2	2	2	2	CAHUIDE	5.33699	1	0	5.34	2	2	0	99	3	0	1	1	3	2	1	1	2	4	4	7	7	3
252	AC024606	M1A007	M1A007G	2014-05-11	0	0	0	0	0	2	2	2	2	2	2	2	2	CAHUIDE	5.33699	1	0	5.34	2	2	0	99	3	0	1	1	3	2	1	1	2	4	4	7	7	3
253	AC025645	M1A007	M1A007G	2014-03-12	0	0	0	0	0	2	2	2	2	2	2	2	2	CAHUIDE	5.33699	1	0	5.34	2	2	0	99	3	0	1	1	3	2	1	1	2	4	4	7	7	3
254	AC026263	M1A007	M1A007G	2015-05-01	NA	0	0	0	0	2	2	2	2	2	2	2	2	CAHUIDE	5.33699	1	0	5.34	2	2	0	99	3	0	1	1	3	2	1	1	2	4	4	7	7	3
255	AC027189	M1A007	M1A007G	2015-02-02	0	0	0	0	0	2	2	2	2	2	2	2	2	CAHUIDE	5.33699	1	0	5.34	2	2	0	99	3	0	1	1	3	2	1	1	2	4	4	7	7	3
256	AC028318	M1A007	M1A007G	2015-03-03	0	0	0	0	0	2	2	2	2	2	2	2	2	CAHUIDE	5.33699	1	0	5.34	2	2	0	99	3	0	1	1	3	2	1	1	2	4	4	7	7	3
257	AC029077	M1A007	M1A007G	2015-11-04	0	0	0	0	0	2	2	2	2	2	2	2	2	CAHUIDE	5.33699	1	0	5.34	2	2	0	99	3	0	1	1	3	2	1	1	2	4	4	7	7	3
258	AC030198	M1A007	M1A007G	2015-06-05	0	0	0	0	0	2	2	2	2	2	2	2	2	CAHUIDE	5.33699	1	0	5.34	2	2	0	99	3	0	1	1	3	2	1	1	2	4	4	7	7	3
259	AC030801	M1A007	M1A007G	2015-02-06	0	0	0	0	0	2	2	2	2	2	2	2	2	CAHUIDE	5.33699	1	0	5.34	2	2	0	99	3	0	1	1	3	2	1	1	2	4	4	7	7	3
260	AC031674	M1A007	M1A007G	2015-06-07	0	0	0	0	0	2	2	2	2	2	2	2	2	CAHUIDE	5.33699	1	0	5.34	2	2	0	99	3	0	1	1	3	2	1	1	2	4	4	7	7	3
261	AC032498	M1A007	M1A007G	2015-03-08	0	0	0	0	0	2	2	2	2	2	2	2	2	CAHUIDE	5.33699	1	0	5.34	2	2	0	99	3	0	1	1	3	2	1	1	2	4	4	7	7	3
262	AC033620	M1A007	M1A007G	2015-04-09	0	0	0	0	0	2	2	2	2	2	2	2	2	CAHUIDE	5.33699	1	0	5.34	2	2	0	99	3	0	1	1	3	2	1	1	2	4	4	7	7	3
263	AC034254	M1A007	M1A007G	2015-05-10	0	0	0	0	0	2	2	2	2	2	2	2	2	CAHUIDE	5.33699	1	0	5.34	2	2	0	99	3	0	1	1	3	2	1	1	2	4	4	7	7	3
264	AC035123	M1A007	M1A007G	2015-02-11	0	0	0	0	0	2	2	2	2	2	2	2	2	CAHUIDE	5.33699	1	0	5.34	2	2	0	99	3	0	1	1	3	2	1	1	2	4	4	7	7	3
265	AC036097	M1A007	M1A007G	2015-03-12	0	0	0	0	0	2	2	2	2	2	2	2	2	CAHUIDE	5.33699	1	0	5.34	2	2	0	99	3	0	1	1	3	2	1	1	2	4	4	7	7	3
266	AC009586	M1A007	M1A007I	2013-01-07	1	1	1	0	1	2	2	2	2	2	1	1	2	CAHUIDE	29.6493	2	6	1	2	2	0	9	3	0	1	1	3	2	1	1	2	4	4	7	7	3
267	AC010636	M1A007	M1A007I	2013-05-08	0	0	0	0	1	2	2	2	2	2	2	1	2	CAHUIDE	29.6493	2	6	1	2	2	0	9	3	0	1	1	3	2	1	1	2	4	4	7	7	3
268	AC011598	M1A007	M1A007I	2013-02-09	0	0	0	0	1	2	2	2	2	2	2	1	2	CAHUIDE	29.6493	2	6	1	2	2	0	9	3	0	1	1	3	2	1	1	2	4	4	7	7	3
269	AC012537	M1A007	M1A007I	2013-01-10	0	0	0	1	1	2	2	2	2	2	2	2	2	CAHUIDE	29.6493	2	6	1	2	2	0	9	3	0	1	1	3	2	1	1	2	4	4	7	7	3
270	AC013771	M1A007	M1A007I	2013-06-11	0	0	0	0	0	2	2	2	2	2	2	2	2	CAHUIDE	29.6493	2	6	1	2	2	0	9	3	0	1	1	3	2	1	1	2	4	4	7	7	3
271	AC014802	M1A007	M1A007I	2013-05-12	0	0	0	0	0	2	2	2	2	2	2	2	2	CAHUIDE	29.6493	2	6	1	2	2	0	9	3	0	1	1	3	2	1	1	2	4	4	7	7	3
272	AC015497	M1A007	M1A007I	2014-06-01	0	0	1	1	1	2	2	1	2	2	2	2	2	CAHUIDE	29.6493	2	6	1	2	2	0	9	3	0	1	1	3	2	1	1	2	4	4	7	7	3
273	AC016337	M1A007	M1A007I	2014-03-02	0	0	0	0	0	2	2	2	2	2	2	2	2	CAHUIDE	29.6493	2	6	1	2	2	0	9	3	0	1	1	3	2	1	1	2	4	4	7	7	3
274	AC017278	M1A007	M1A007I	2014-03-03	0	0	0	0	0	2	2	2	2	2	2	2	2	CAHUIDE	29.6493	2	6	1	2	2	0	9	3	0	1	1	3	2	1	1	2	4	4	7	7	3
275	AC018256	M1A007	M1A007I	2014-02-04	0	0	0	0	0	2	2	2	2	2	2	2	2	CAHUIDE	29.6493	2	6	1	2	2	0	9	3	0	1	1	3	2	1	1	2	4	4	7	7	3
276	AC019003	M1A007	M1A007I	2014-05-05	0	0	0	0	0	2	2	2	2	2	2	1	2	CAHUIDE	29.6493	2	6	1	2	2	0	9	3	0	1	1	3	2	1	1	2	4	4	7	7	3
277	AC020129	M1A007	M1A007I	2014-03-06	0	0	0	0	0	2	2	2	2	2	2	2	2	CAHUIDE	29.6493	2	6	1	2	2	0	9	3	0	1	1	3	2	1	1	2	4	4	7	7	3
278	AC020850	M1A007	M1A007I	2014-01-07	0	0	0	0	0	2	2	2	2	2	2	2	2	CAHUIDE	29.6493	2	6	1	2	2	0	9	3	0	1	1	3	2	1	1	2	4	4	7	7	3
279	AC022341	M1A007	M1A007I	2014-09-08	0	0	0	0	0	2	2	2	2	2	2	2	2	CAHUIDE	29.6493	2	6	1	2	2	0	9	3	0	1	1	3	2	1	1	2	4	4	7	7	3
280	AC023362	M1A007	M1A007I	2014-10-09	0	0	0	0	0	2	2	2	2	2	2	2	2	CAHUIDE	29.6493	2	6	1	2	2	0	9	3	0	1	1	3	2	1	1	2	4	4	7	7	3
281	AC024309	M1A007	M1A007I	20/10/2014	0	0	0	0	0	2	2	2	2	2	2	2	2	CAHUIDE	29.6493	2	6	1	2	2	0	9	3	0	1	1	3	2	1	1	2	4	4	7	7	3
282	AC025142	M1A007	M1A007I	17/11/2014	0	0	0	0	0	2	2	2	2	2	2	2	2	CAHUIDE	29.6493	2	6	1	2	2	0	9	3	0	1	1	3	2	1	1	2	4	4	7	7	3
283	AC025787	M1A007	M1A007I	2014-04-12	0	0	0	0	0	2	2	2	2	2	2	2	2	CAHUIDE	29.6493	2	6	1	2	2	0	9	3	0	1	1	3	2	1	1	2	4	4	7	7	3
284	AC026860	M1A007	M1A007I	2015-10-01	NA	0	0	0	0	2	2	2	2	2	2	2	2	CAHUIDE	29.6493	2	6	1	2	2	0	9	3	0	1	1	3	2	1	1	2	4	4	7	7	3
285	AC027836	M1A007	M1A007I	2015-07-02	0	0	0	0	0	2	2	2	2	2	2	2	2	CAHUIDE	29.6493	2	6	1	2	2	0	9	3	0	1	1	3	2	1	1	2	4	4	7	7	3
286	AC028617	M1A007	M1A007I	2015-07-03	0	0	0	0	0	2	2	2	2	2	2	2	2	CAHUIDE	29.6493	2	6	1	2	2	0	9	3	0	1	1	3	2	1	1	2	4	4	7	7	3
287	AC028977	M1A007	M1A007I	2015-09-04	0	0	1	1	1	2	2	2	2	2	2	2	2	CAHUIDE	29.6493	2	6	1	2	2	0	9	3	0	1	1	3	2	1	1	2	4	4	7	7	3
288	AC030471	M1A007	M1A007I	2015-11-05	0	0	0	0	0	2	2	2	2	2	2	2	2	CAHUIDE	29.6493	2	6	1	2	2	0	9	3	0	1	1	3	2	1	1	2	4	4	7	7	3
289	AC031355	M1A007	M1A007I	2015-09-06	0	0	0	0	0	2	2	2	2	2	2	2	2	CAHUIDE	29.6493	2	6	1	2	2	0	9	3	0	1	1	3	2	1	1	2	4	4	7	7	3
290	AC031675	M1A007	M1A007I	2015-06-07	0	0	0	0	1	2	2	2	2	2	2	2	2	CAHUIDE	29.6493	2	6	1	2	2	0	9	3	0	1	1	3	2	1	1	2	4	4	7	7	3
291	AC032938	M1A007	M1A007I	2015-07-08	0	0	0	0	0	2	2	2	2	2	2	2	2	CAHUIDE	29.6493	2	6	1	2	2	0	9	3	0	1	1	3	2	1	1	2	4	4	7	7	3
292	AC034057	M1A007	M1A007I	18/09/2015	1	0	1	1	1	2	2	2	2	2	2	2	2	CAHUIDE	29.6493	2	6	1	2	2	0	9	3	0	1	1	3	2	1	1	2	4	4	7	7	3
293	AC034927	M1A007	M1A007I	20/10/2015	0	0	0	1	0	2	2	2	2	2	2	2	2	CAHUIDE	29.6493	2	6	1	2	2	0	9	3	0	1	1	3	2	1	1	2	4	4	7	7	3
294	AC035246	M1A007	M1A007I	2015-03-11	0	0	0	0	0	2	2	2	2	2	2	2	2	CAHUIDE	29.6493	2	6	1	2	2	0	9	3	0	1	1	3	2	1	1	2	4	4	7	7	3
295	AC035996	M1A007	M1A007I	2015-02-12	0	0	1	1	1	2	2	2	2	2	1	1	2	CAHUIDE	29.6493	2	6	1	2	2	0	9	3	0	1	1	3	2	1	1	2	4	4	7	7	3
296	AC005482	M1A007	M1A007J	2013-08-03	1	1	0	0	0	2	2	2	2	2	2	2	2	CAHUIDE	8.88219	1	4	1	0	0	0	99	3	0	1	1	3	2	1	1	2	4	4	7	7	3
297	AC006923	M1A007	M1A007J	2013-11-04	0	0	0	0	0	2	2	2	2	2	2	2	2	CAHUIDE	8.88219	1	4	1	0	0	0	99	3	0	1	1	3	2	1	1	2	4	4	7	7	3
298	AC007647	M1A007	M1A007J	2013-08-05	0	0	0	0	0	2	2	2	2	2	2	2	2	CAHUIDE	8.88219	1	4	1	0	0	0	99	3	0	1	1	3	2	1	1	2	4	4	7	7	3
299	AC008514	M1A007	M1A007J	2013-03-06	0	0	0	0	0	2	2	2	2	2	2	2	2	CAHUIDE	8.88219	1	4	1	0	0	0	99	3	0	1	1	3	2	1	1	2	4	4	7	7	3
300	AC009666	M1A007	M1A007J	2013-02-07	0	0	0	0	0	2	2	2	2	2	2	2	2	CAHUIDE	8.88219	1	4	1	0	0	0	99	3	0	1	1	3	2	1	1	2	4	4	7	7	3
301	AC010632	M1A007	M1A007J	2013-05-08	0	0	0	0	0	2	2	2	2	2	2	2	2	CAHUIDE	8.88219	1	4	1	0	0	0	99	3	0	1	1	3	2	1	1	2	4	4	7	7	3
302	AC011597	M1A007	M1A007J	2013-02-09	0	0	0	0	0	2	2	2	2	2	2	2	2	CAHUIDE	8.88219	1	4	1	0	0	0	99	3	0	1	1	3	2	1	1	2	4	4	7	7	3
303	AC012538	M1A007	M1A007J	2013-01-10	0	0	0	0	0	2	2	2	2	2	2	2	2	CAHUIDE	8.88219	1	4	1	0	0	0	99	3	0	1	1	3	2	1	1	2	4	4	7	7	3
304	AC013772	M1A007	M1A007J	2013-06-11	0	0	0	0	0	2	2	2	2	2	2	2	2	CAHUIDE	8.88219	1	4	1	0	0	0	99	3	0	1	1	3	2	1	1	2	4	4	7	7	3
305	AC014803	M1A007	M1A007J	2013-05-12	0	0	0	0	0	2	2	2	2	2	2	2	2	CAHUIDE	8.88219	1	4	1	0	0	0	99	3	0	1	1	3	2	1	1	2	4	4	7	7	3
306	AC015498	M1A007	M1A007J	2014-06-01	0	0	0	0	0	2	2	2	2	2	2	2	2	CAHUIDE	8.88219	1	4	1	0	0	0	99	3	0	1	1	3	2	1	1	2	4	4	7	7	3
307	AC016338	M1A007	M1A007J	2014-03-02	0	0	0	0	0	2	2	2	2	2	2	2	2	CAHUIDE	8.88219	1	4	1	0	0	0	99	3	0	1	1	3	2	1	1	2	4	4	7	7	3
308	AC017279	M1A007	M1A007J	2014-03-03	0	0	0	0	0	2	2	2	2	2	2	2	2	CAHUIDE	8.88219	1	4	1	0	0	0	99	3	0	1	1	3	2	1	1	2	4	4	7	7	3
309	AC018257	M1A007	M1A007J	2014-02-04	0	0	0	0	0	2	2	2	2	2	2	2	2	CAHUIDE	8.88219	1	4	1	0	0	0	99	3	0	1	1	3	2	1	1	2	4	4	7	7	3
310	AC019004	M1A007	M1A007J	2014-05-05	0	0	0	0	0	2	2	2	2	2	2	2	2	CAHUIDE	8.88219	1	4	1	0	0	0	99	3	0	1	1	3	2	1	1	2	4	4	7	7	3
311	AC020130	M1A007	M1A007J	2014-03-06	0	0	0	0	0	2	2	2	2	2	2	2	2	CAHUIDE	8.88219	1	4	1	0	0	0	99	3	0	1	1	3	2	1	1	2	4	4	7	7	3
312	AC020851	M1A007	M1A007J	2014-01-07	0	0	0	0	0	2	2	2	2	2	2	2	2	CAHUIDE	8.88219	1	4	1	0	0	0	99	3	0	1	1	3	2	1	1	2	4	4	7	7	3
313	AC022342	M1A007	M1A007J	2014-09-08	0	0	0	0	0	2	2	2	2	2	2	2	2	CAHUIDE	8.88219	1	4	1	0	0	0	99	3	0	1	1	3	2	1	1	2	4	4	7	7	3
314	AC023363	M1A007	M1A007J	2014-10-09	0	0	0	0	0	2	2	2	2	2	2	2	2	CAHUIDE	8.88219	1	4	1	0	0	0	99	3	0	1	1	3	2	1	1	2	4	4	7	7	3
315	AC024173	M1A007	M1A007J	14/10/2014	0	0	0	0	0	2	2	2	2	2	2	2	2	CAHUIDE	8.88219	1	4	1	0	0	0	99	3	0	1	1	3	2	1	1	2	4	4	7	7	3
316	AC024953	M1A007	M1A007J	2014-11-11	0	0	0	0	0	2	2	2	2	2	2	2	2	CAHUIDE	8.88219	1	4	1	0	0	0	99	3	0	1	1	3	2	1	1	2	4	4	7	7	3
317	AC025788	M1A007	M1A007J	2014-04-12	0	0	0	0	0	2	2	2	2	2	2	2	2	CAHUIDE	8.88219	1	4	1	0	0	0	99	3	0	1	1	3	2	1	1	2	4	4	7	7	3
318	AC026861	M1A007	M1A007J	2015-10-01	NA	0	0	0	0	2	2	2	2	2	2	2	2	CAHUIDE	8.88219	1	4	1	0	0	0	99	3	0	1	1	3	2	1	1	2	4	4	7	7	3
319	AC027837	M1A007	M1A007J	2015-07-02	0	0	0	0	0	2	2	2	2	2	2	2	2	CAHUIDE	8.88219	1	4	1	0	0	0	99	3	0	1	1	3	2	1	1	2	4	4	7	7	3
320	AC028618	M1A007	M1A007J	2015-07-03	0	0	0	0	0	2	2	2	2	2	2	2	2	CAHUIDE	8.88219	1	4	1	0	0	0	99	3	0	1	1	3	2	1	1	2	4	4	7	7	3
321	AC029488	M1A007	M1A007J	15/04/2015	0	0	0	0	0	2	2	2	2	2	2	2	2	CAHUIDE	8.88219	1	4	1	0	0	0	99	3	0	1	1	3	2	1	1	2	4	4	7	7	3
322	AC030472	M1A007	M1A007J	2015-11-05	0	0	0	0	0	2	2	2	2	2	2	2	2	CAHUIDE	8.88219	1	4	1	0	0	0	99	3	0	1	1	3	2	1	1	2	4	4	7	7	3
323	AC031356	M1A007	M1A007J	2015-09-06	0	0	0	0	0	2	2	2	2	2	2	2	2	CAHUIDE	8.88219	1	4	1	0	0	0	99	3	0	1	1	3	2	1	1	2	4	4	7	7	3
324	AC031676	M1A007	M1A007J	2015-06-07	1	1	1	1	1	1	1	2	1	2	2	2	2	CAHUIDE	8.88219	1	4	1	0	0	0	99	3	0	1	1	3	2	1	1	2	4	4	7	7	3
325	AC032939	M1A007	M1A007J	2015-07-08	0	0	0	0	0	2	2	2	2	2	2	2	2	CAHUIDE	8.88219	1	4	1	0	0	0	99	3	0	1	1	3	2	1	1	2	4	4	7	7	3
326	AC034012	M1A007	M1A007J	15/09/2015	0	0	0	0	0	2	2	2	2	2	2	2	2	CAHUIDE	8.88219	1	4	1	0	0	0	99	3	0	1	1	3	2	1	1	2	4	4	7	7	3
327	AC034419	M1A007	M1A007J	2015-06-10	0	0	0	0	0	2	2	2	2	2	2	2	2	CAHUIDE	8.88219	1	4	1	0	0	0	99	3	0	1	1	3	2	1	1	2	4	4	7	7	3
328	AC035247	M1A007	M1A007J	2015-03-11	0	0	0	0	0	2	2	2	2	2	2	2	2	CAHUIDE	8.88219	1	4	1	0	0	0	99	3	0	1	1	3	2	1	1	2	4	4	7	7	3
329	AC036070	M1A007	M1A007J	2015-03-12	0	0	0	0	0	2	2	2	2	2	2	2	2	CAHUIDE	8.88219	1	4	1	0	0	0	99	3	0	1	1	3	2	1	1	2	4	4	7	7	3
330	AC031677	M1A007	M1A007K	2015-06-07	1	1	1	1	1	1	1	2	2	2	2	2	2	CAHUIDE	6.93151	2	2	1	1	1	0	99	3	0	1	1	3	2	1	1	2	4	4	7	7	3
331	AC032940	M1A007	M1A007K	2015-07-08	0	0	0	0	0	2	2	2	2	2	2	2	2	CAHUIDE	6.93151	2	2	1	1	1	0	99	3	0	1	1	3	2	1	1	2	4	4	7	7	3
332	AC034013	M1A007	M1A007K	15/09/2015	0	0	1	1	1	2	2	2	2	2	2	2	2	CAHUIDE	6.93151	2	2	1	1	1	0	99	3	0	1	1	3	2	1	1	2	4	4	7	7	3
333	AC034255	M1A007	M1A007K	2015-05-10	0	0	1	1	1	2	2	2	2	2	2	2	2	CAHUIDE	6.93151	2	2	1	1	1	0	99	3	0	1	1	3	2	1	1	2	4	4	7	7	3
334	AC035124	M1A007	M1A007K	2015-02-11	0	0	0	0	1	2	2	2	2	2	2	2	2	CAHUIDE	6.93151	2	2	1	1	1	0	99	3	0	1	1	3	2	1	1	2	4	4	7	7	3
335	AC036099	M1A007	M1A007K	2015-03-12	0	0	0	0	0	2	2	2	2	2	2	2	2	CAHUIDE	6.93151	2	2	1	1	1	0	99	3	0	1	1	3	2	1	1	2	4	4	7	7	3
336	AC014518	M1A008	M1A008A	2013-02-12	0	0	0	0	0	2	2	2	2	2	2	2	2	CAHUIDE	37.8849	1	8	37.88	5	1	0	7	2	1	1	2	1	2	1	2	4	3	6	4	4	1
337	AC015580	M1A008	M1A008A	2014-08-01	1	1	1	0	1	2	2	2	2	2	2	1	2	CAHUIDE	37.8849	1	8	37.88	5	1	0	7	2	1	1	2	1	2	1	2	4	3	6	4	4	1
338	AC016552	M1A008	M1A008A	2014-05-02	NA	0	0	0	0	2	2	2	2	2	2	2	2	CAHUIDE	37.8849	1	8	37.88	5	1	0	7	2	1	1	2	1	2	1	2	4	3	6	4	4	1
339	AC019906	M1A008	M1A008A	2014-02-06	0	0	0	0	1	2	2	2	2	2	2	2	1	CAHUIDE	37.8849	1	8	37.88	5	1	0	7	2	1	1	2	1	2	1	2	4	3	6	4	4	1
340	AC020820	M1A008	M1A008A	2014-01-07	NA	0	0	0	0	2	2	2	2	2	2	2	2	CAHUIDE	37.8849	1	8	37.88	5	1	0	7	2	1	1	2	1	2	1	2	4	3	6	4	4	1
341	AC021745	M1A008	M1A008A	2014-04-08	NA	0	0	0	0	2	2	2	2	2	2	2	2	CAHUIDE	37.8849	1	8	37.88	5	1	0	7	2	1	1	2	1	2	1	2	4	3	6	4	4	1
342	AC023011	M1A008	M1A008A	2014-04-09	0	0	0	0	0	2	2	2	2	2	2	2	2	CAHUIDE	37.8849	1	8	37.88	5	1	0	7	2	1	1	2	1	2	1	2	4	3	6	4	4	1
343	AC023652	M1A008	M1A008A	2014-06-10	NA	0	0	0	0	2	2	2	2	2	2	2	2	CAHUIDE	37.8849	1	8	37.88	5	1	0	7	2	1	1	2	1	2	1	2	4	3	6	4	4	1
344	AC024741	M1A008	M1A008A	2014-06-11	NA	0	0	0	0	2	2	2	2	2	2	2	2	CAHUIDE	37.8849	1	8	37.88	5	1	0	7	2	1	1	2	1	2	1	2	4	3	6	4	4	1
345	AC025376	M1A008	M1A008A	2014-01-12	0	0	0	0	0	2	2	2	2	2	2	2	2	CAHUIDE	37.8849	1	8	37.88	5	1	0	7	2	1	1	2	1	2	1	2	4	3	6	4	4	1
346	AC026264	M1A008	M1A008A	2015-05-01	0	0	0	0	0	2	2	2	2	2	2	2	2	CAHUIDE	37.8849	1	8	37.88	5	1	0	7	2	1	1	2	1	2	1	2	4	3	6	4	4	1
347	AC027190	M1A008	M1A008A	2015-02-02	0	0	0	0	0	2	2	2	2	2	2	2	2	CAHUIDE	37.8849	1	8	37.88	5	1	0	7	2	1	1	2	1	2	1	2	4	3	6	4	4	1
348	AC028139	M1A008	M1A008A	2015-02-03	0	0	0	0	0	2	2	2	2	2	2	2	2	CAHUIDE	37.8849	1	8	37.88	5	1	0	7	2	1	1	2	1	2	1	2	4	3	6	4	4	1
349	AC029082	M1A008	M1A008A	2015-11-04	0	0	0	0	0	2	2	2	2	2	2	2	2	CAHUIDE	37.8849	1	8	37.88	5	1	0	7	2	1	1	2	1	2	1	2	4	3	6	4	4	1
350	AC029829	M1A008	M1A008A	2015-04-05	NA	0	0	0	0	2	2	2	2	2	2	2	2	CAHUIDE	37.8849	1	8	37.88	5	1	0	7	2	1	1	2	1	2	1	2	4	3	6	4	4	1
351	AC030806	M1A008	M1A008A	2015-02-06	0	0	0	0	0	2	2	2	2	2	2	2	2	CAHUIDE	37.8849	1	8	37.88	5	1	0	7	2	1	1	2	1	2	1	2	4	3	6	4	4	1
352	AC031682	M1A008	M1A008A	2015-06-07	1	1	1	1	1	2	2	2	2	2	2	2	2	CAHUIDE	37.8849	1	8	37.88	5	1	0	7	2	1	1	2	1	2	1	2	4	3	6	4	4	1
353	AC033056	M1A008	M1A008A	2015-11-08	0	0	0	0	0	2	2	2	2	2	2	2	2	CAHUIDE	37.8849	1	8	37.88	5	1	0	7	2	1	1	2	1	2	1	2	4	3	6	4	4	1
354	AC033622	M1A008	M1A008A	2015-04-09	1	1	0	1	1	2	2	2	2	2	2	2	2	CAHUIDE	37.8849	1	8	37.88	5	1	0	7	2	1	1	2	1	2	1	2	4	3	6	4	4	1
355	AC034715	M1A008	M1A008A	2015-12-10	1	1	0	0	0	2	2	2	2	2	2	2	2	CAHUIDE	37.8849	1	8	37.88	5	1	0	7	2	1	1	2	1	2	1	2	4	3	6	4	4	1
356	AC035726	M1A008	M1A008A	2015-12-11	0	0	0	0	0	2	2	2	2	2	2	2	2	CAHUIDE	37.8849	1	8	37.88	5	1	0	7	2	1	1	2	1	2	1	2	4	3	6	4	4	1
357	AC036473	M1A008	M1A008A	2015-12-12	1	0	0	0	0	2	2	2	2	2	2	2	2	CAHUIDE	37.8849	1	8	37.88	5	1	0	7	2	1	1	2	1	2	1	2	4	3	6	4	4	1
358	PC000806	M1A008	M1A008A	2013-05-11	1	1	0	0	1	NA	NA	NA	NA	NA	NA	NA	NA	CAHUIDE	37.8849	1	8	37.88	5	1	0	7	2	1	1	2	1	2	1	2	4	3	6	4	4	1
359	AC007094	M1A008	M1A008D	16/04/2013	1	1	1	1	1	2	2	2	2	2	2	2	2	CAHUIDE	11.5781	1	6	11.58	2	1	0	99	2	1	1	2	1	2	1	2	4	3	6	4	4	1
360	AC008060	M1A008	M1A008D	16/05/2013	0	0	0	0	0	2	2	2	2	2	2	2	2	CAHUIDE	11.5781	1	6	11.58	2	1	0	99	2	1	1	2	1	2	1	2	4	3	6	4	4	1
361	AC008713	M1A008	M1A008D	2013-05-06	0	0	0	0	0	2	2	2	2	2	2	2	2	CAHUIDE	11.5781	1	6	11.58	2	1	0	99	2	1	1	2	1	2	1	2	4	3	6	4	4	1
362	AC010351	M1A008	M1A008D	13/07/2013	0	0	0	0	0	2	2	2	2	2	2	2	2	CAHUIDE	11.5781	1	6	11.58	2	1	0	99	2	1	1	2	1	2	1	2	4	3	6	4	4	1
363	AC011102	M1A008	M1A008D	2013-10-08	0	0	0	0	0	2	2	2	2	2	2	2	2	CAHUIDE	11.5781	1	6	11.58	2	1	0	99	2	1	1	2	1	2	1	2	4	3	6	4	4	1
364	AC012153	M1A008	M1A008D	2013-09-09	0	0	0	0	0	2	2	2	2	2	2	2	2	CAHUIDE	11.5781	1	6	11.58	2	1	0	99	2	1	1	2	1	2	1	2	4	3	6	4	4	1
365	AC012545	M1A008	M1A008D	2013-01-10	0	0	0	0	0	2	2	2	2	2	2	2	2	CAHUIDE	11.5781	1	6	11.58	2	1	0	99	2	1	1	2	1	2	1	2	4	3	6	4	4	1
366	AC013670	M1A008	M1A008D	2013-05-11	0	0	0	0	0	2	2	2	2	1	2	2	2	CAHUIDE	11.5781	1	6	11.58	2	1	0	99	2	1	1	2	1	2	1	2	4	3	6	4	4	1
367	AC015051	M1A008	M1A008D	2013-10-12	0	0	1	1	1	2	2	2	2	2	2	2	2	CAHUIDE	11.5781	1	6	11.58	2	1	0	99	2	1	1	2	1	2	1	2	4	3	6	4	4	1
368	AC015582	M1A008	M1A008D	2014-08-01	0	0	0	0	0	2	2	2	2	2	2	2	2	CAHUIDE	11.5781	1	6	11.58	2	1	0	99	2	1	1	2	1	2	1	2	4	3	6	4	4	1
369	AC016554	M1A008	M1A008D	2014-05-02	0	0	0	0	0	2	2	2	2	2	2	2	2	CAHUIDE	11.5781	1	6	11.58	2	1	0	99	2	1	1	2	1	2	1	2	4	3	6	4	4	1
370	AC017302	M1A008	M1A008D	2014-03-03	0	0	0	0	0	2	2	2	2	2	2	2	2	CAHUIDE	11.5781	1	6	11.58	2	1	0	99	2	1	1	2	1	2	1	2	4	3	6	4	4	1
371	AC018179	M1A008	M1A008D	2014-01-04	0	0	0	0	0	2	2	2	2	2	2	2	2	CAHUIDE	11.5781	1	6	11.58	2	1	0	99	2	1	1	2	1	2	1	2	4	3	6	4	4	1
372	AC018991	M1A008	M1A008D	2014-05-05	0	0	0	0	0	2	2	2	2	2	2	2	2	CAHUIDE	11.5781	1	6	11.58	2	1	0	99	2	1	1	2	1	2	1	2	4	3	6	4	4	1
373	AC020171	M1A008	M1A008D	2014-04-06	0	0	0	0	0	2	2	2	2	2	2	2	2	CAHUIDE	11.5781	1	6	11.58	2	1	0	99	2	1	1	2	1	2	1	2	4	3	6	4	4	1
374	AC020993	M1A008	M1A008D	2014-02-07	0	0	0	0	0	2	2	2	2	2	2	2	2	CAHUIDE	11.5781	1	6	11.58	2	1	0	99	2	1	1	2	1	2	1	2	4	3	6	4	4	1
375	AC021747	M1A008	M1A008D	2014-04-08	0	0	0	0	0	2	2	2	2	2	2	2	2	CAHUIDE	11.5781	1	6	11.58	2	1	0	99	2	1	1	2	1	2	1	2	4	3	6	4	4	1
376	AC022683	M1A008	M1A008D	2014-01-09	0	0	0	0	0	2	2	2	2	2	2	2	2	CAHUIDE	11.5781	1	6	11.58	2	1	0	99	2	1	1	2	1	2	1	2	4	3	6	4	4	1
377	AC023654	M1A008	M1A008D	2014-06-10	0	0	0	0	0	2	2	2	2	2	2	2	2	CAHUIDE	11.5781	1	6	11.58	2	1	0	99	2	1	1	2	1	2	1	2	4	3	6	4	4	1
378	AC024743	M1A008	M1A008D	2014-06-11	0	0	0	0	0	2	2	2	2	2	2	2	2	CAHUIDE	11.5781	1	6	11.58	2	1	0	99	2	1	1	2	1	2	1	2	4	3	6	4	4	1
379	AC025519	M1A008	M1A008D	2014-02-12	1	0	0	0	0	2	2	2	2	2	2	2	2	CAHUIDE	11.5781	1	6	11.58	2	1	0	99	2	1	1	2	1	2	1	2	4	3	6	4	4	1
380	AC026266	M1A008	M1A008D	2015-05-01	NA	0	0	0	0	2	2	2	2	2	2	2	2	CAHUIDE	11.5781	1	6	11.58	2	1	0	99	2	1	1	2	1	2	1	2	4	3	6	4	4	1
381	AC027192	M1A008	M1A008D	2015-02-02	0	0	0	0	0	2	2	2	2	2	2	2	2	CAHUIDE	11.5781	1	6	11.58	2	1	0	99	2	1	1	2	1	2	1	2	4	3	6	4	4	1
382	AC028409	M1A008	M1A008D	2015-04-03	0	0	0	0	0	2	2	2	2	2	2	2	2	CAHUIDE	11.5781	1	6	11.58	2	1	0	99	2	1	1	2	1	2	1	2	4	3	6	4	4	1
383	AC029084	M1A008	M1A008D	2015-11-04	0	0	0	0	0	2	2	2	2	2	2	2	2	CAHUIDE	11.5781	1	6	11.58	2	1	0	99	2	1	1	2	1	2	1	2	4	3	6	4	4	1
384	AC030638	M1A008	M1A008D	14/05/2015	0	0	1	1	1	2	2	2	2	2	2	2	2	CAHUIDE	11.5781	1	6	11.58	2	1	0	99	2	1	1	2	1	2	1	2	4	3	6	4	4	1
385	AC031266	M1A008	M1A008D	2015-08-06	0	0	0	0	1	2	2	2	2	2	2	2	2	CAHUIDE	11.5781	1	6	11.58	2	1	0	99	2	1	1	2	1	2	1	2	4	3	6	4	4	1
386	AC031684	M1A008	M1A008D	2015-06-07	0	0	0	0	0	2	2	2	2	2	2	2	2	CAHUIDE	11.5781	1	6	11.58	2	1	0	99	2	1	1	2	1	2	1	2	4	3	6	4	4	1
387	AC032502	M1A008	M1A008D	2015-03-08	1	1	0	0	0	2	2	2	2	2	2	2	2	CAHUIDE	11.5781	1	6	11.58	2	1	0	99	2	1	1	2	1	2	1	2	4	3	6	4	4	1
388	AC033623	M1A008	M1A008D	2015-04-09	0	0	0	0	1	2	2	2	2	2	2	2	2	CAHUIDE	11.5781	1	6	11.58	2	1	0	99	2	1	1	2	1	2	1	2	4	3	6	4	4	1
389	AC034554	M1A008	M1A008D	2015-07-10	0	0	0	0	0	2	2	2	2	2	2	2	2	CAHUIDE	11.5781	1	6	11.58	2	1	0	99	2	1	1	2	1	2	1	2	4	3	6	4	4	1
390	AC035126	M1A008	M1A008D	2015-02-11	0	0	0	0	0	2	2	2	2	2	2	2	2	CAHUIDE	11.5781	1	6	11.58	2	1	0	99	2	1	1	2	1	2	1	2	4	3	6	4	4	1
391	AC036071	M1A008	M1A008D	2015-03-12	0	0	0	0	0	2	2	2	2	2	2	2	2	CAHUIDE	11.5781	1	6	11.58	2	1	0	99	2	1	1	2	1	2	1	2	4	3	6	4	4	1
392	AC023774	M1A009	M1A009B	2014-07-10	0	0	0	0	1	2	2	2	2	2	2	2	2	CAHUIDE	31.5616	2	3	31.56	3	2	0	9	0	1	1	2	3	2	1	1	4	4	5	1	1	3
393	AC024402	M1A009	M1A009B	2014-03-11	1	0	0	0	1	2	2	2	2	2	2	2	2	CAHUIDE	31.5616	2	3	31.56	3	2	0	9	0	1	1	2	3	2	1	1	4	4	5	1	1	3
394	AC026270	M1A009	M1A009B	2015-05-01	NA	0	0	0	1	2	2	2	2	2	2	2	2	CAHUIDE	31.5616	2	3	31.56	3	2	0	9	0	1	1	2	3	2	1	1	4	4	5	1	1	3
395	AC027195	M1A009	M1A009B	2015-02-02	0	0	1	1	1	2	2	2	2	2	2	2	2	CAHUIDE	31.5616	2	3	31.56	3	2	0	9	0	1	1	2	3	2	1	1	4	4	5	1	1	3
396	AC028142	M1A009	M1A009B	2015-02-03	0	0	1	1	1	2	2	2	2	2	2	2	2	CAHUIDE	31.5616	2	3	31.56	3	2	0	9	0	1	1	2	3	2	1	1	4	4	5	1	1	3
397	AC029087	M1A009	M1A009B	2015-11-04	0	0	0	0	1	2	2	1	2	2	2	1	2	CAHUIDE	31.5616	2	3	31.56	3	2	0	9	0	1	1	2	3	2	1	1	4	4	5	1	1	3
398	AC029832	M1A009	M1A009B	2015-04-05	0	0	0	0	0	2	2	2	2	2	2	2	2	CAHUIDE	31.5616	2	3	31.56	3	2	0	9	0	1	1	2	3	2	1	1	4	4	5	1	1	3
399	AC031545	M1A009	M1A009B	17/06/2015	0	0	0	0	1	2	2	2	2	2	2	1	2	CAHUIDE	31.5616	2	3	31.56	3	2	0	9	0	1	1	2	3	2	1	1	4	4	5	1	1	3
400	AC031686	M1A009	M1A009B	2015-06-07	0	0	0	0	1	2	2	2	2	2	2	2	2	CAHUIDE	31.5616	2	3	31.56	3	2	0	9	0	1	1	2	3	2	1	1	4	4	5	1	1	3
401	AC033057	M1A009	M1A009B	2015-11-08	0	0	0	0	1	2	2	2	2	2	2	2	2	CAHUIDE	31.5616	2	3	31.56	3	2	0	9	0	1	1	2	3	2	1	1	4	4	5	1	1	3
402	AC033714	M1A009	M1A009B	2015-05-09	0	0	0	0	0	2	2	2	2	2	2	2	2	CAHUIDE	31.5616	2	3	31.56	3	2	0	9	0	1	1	2	3	2	1	1	4	4	5	1	1	3
403	AC035017	M1A009	M1A009B	27/10/2015	0	0	0	0	1	2	2	2	2	2	2	2	2	CAHUIDE	31.5616	2	3	31.56	3	2	0	9	0	1	1	2	3	2	1	1	4	4	5	1	1	3
404	AC035728	M1A009	M1A009B	2015-12-11	0	0	0	0	1	2	2	2	2	2	2	1	2	CAHUIDE	31.5616	2	3	31.56	3	2	0	9	0	1	1	2	3	2	1	1	4	4	5	1	1	3
405	AC036172	M1A009	M1A009B	2015-04-12	0	0	0	0	1	2	2	2	2	2	2	2	2	CAHUIDE	31.5616	2	3	31.56	3	2	0	9	0	1	1	2	3	2	1	1	4	4	5	1	1	3
406	PC001489	M1A009	M1A009B	2014-03-09	1	1	1	1	1	NA	NA	NA	NA	NA	NA	NA	NA	CAHUIDE	31.5616	2	3	31.56	3	2	0	9	0	1	1	2	3	2	1	1	4	4	5	1	1	3
407	PC001636	M1A009	M1A009B	2014-01-12	1	1	1	1	1	NA	NA	NA	NA	NA	NA	NA	NA	CAHUIDE	31.5616	2	3	31.56	3	2	0	9	0	1	1	2	3	2	1	1	4	4	5	1	1	3
408	AC015149	M1A012	M1A012E	2013-12-12	1	1	0	0	0	2	2	2	2	2	2	2	2	CAHUIDE	8.04658	1	2	1	0	0	0	99	1	1	2	2	7	2	1	1	5	4	4	3	3	1
409	AC016082	M1A012	M1A012E	16/01/2014	0	0	0	0	0	2	2	2	2	2	2	2	2	CAHUIDE	8.04658	1	2	1	0	0	0	99	1	1	2	2	7	2	1	1	5	4	4	3	3	1
410	AC017052	M1A012	M1A012E	17/02/2014	0	0	0	0	0	2	2	2	1	1	2	2	2	CAHUIDE	8.04658	1	2	1	0	0	0	99	1	1	2	2	7	2	1	1	5	4	4	3	3	1
411	AC017915	M1A012	M1A012E	14/03/2014	0	0	0	0	0	2	2	2	2	2	2	2	2	CAHUIDE	8.04658	1	2	1	0	0	0	99	1	1	2	2	7	2	1	1	5	4	4	3	3	1
412	AC018187	M1A012	M1A012E	2014-01-04	0	0	0	0	0	2	2	2	2	2	2	2	2	CAHUIDE	8.04658	1	2	1	0	0	0	99	1	1	2	2	7	2	1	1	5	4	4	3	3	1
413	AC019350	M1A012	M1A012E	2014-08-05	0	0	0	0	0	2	2	2	2	2	2	2	2	CAHUIDE	8.04658	1	2	1	0	0	0	99	1	1	2	2	7	2	1	1	5	4	4	3	3	1
414	AC020080	M1A012	M1A012E	2014-03-06	0	0	0	0	0	2	2	2	2	2	2	2	2	CAHUIDE	8.04658	1	2	1	0	0	0	99	1	1	2	2	7	2	1	1	5	4	4	3	3	1
415	AC021669	M1A012	M1A012E	24/07/2014	0	0	0	0	0	2	2	2	2	2	2	2	2	CAHUIDE	8.04658	1	2	1	0	0	0	99	1	1	2	2	7	2	1	1	5	4	4	3	3	1
416	AC022446	M1A012	M1A012E	2014-12-08	0	0	0	0	0	2	2	2	2	2	2	2	2	CAHUIDE	8.04658	1	2	1	0	0	0	99	1	1	2	2	7	2	1	1	5	4	4	3	3	1
417	AC023518	M1A012	M1A012E	24/09/2014	0	0	0	0	0	2	2	2	2	2	2	2	2	CAHUIDE	8.04658	1	2	1	0	0	0	99	1	1	2	2	7	2	1	1	5	4	4	3	3	1
418	AC024608	M1A012	M1A012E	2014-05-11	0	0	0	0	0	2	2	2	2	2	2	2	2	CAHUIDE	8.04658	1	2	1	0	0	0	99	1	1	2	2	7	2	1	1	5	4	4	3	3	1
419	AC026009	M1A012	M1A012E	2014-10-12	0	0	0	0	0	2	2	2	2	2	2	2	2	CAHUIDE	8.04658	1	2	1	0	0	0	99	1	1	2	2	7	2	1	1	5	4	4	3	3	1
420	AC026762	M1A012	M1A012E	2015-09-01	0	0	0	0	0	2	2	2	2	2	2	2	2	CAHUIDE	8.04658	1	2	1	0	0	0	99	1	1	2	2	7	2	1	1	5	4	4	3	3	1
421	AC027681	M1A012	M1A012E	2015-05-02	0	0	0	0	0	2	2	2	2	2	2	2	2	CAHUIDE	8.04658	1	2	1	0	0	0	99	1	1	2	2	7	2	1	1	5	4	4	3	3	1
422	AC028289	M1A012	M1A012E	2015-03-03	0	0	0	0	0	2	2	2	2	2	2	2	2	CAHUIDE	8.04658	1	2	1	0	0	0	99	1	1	2	2	7	2	1	1	5	4	4	3	3	1
423	AC029217	M1A012	M1A012E	13/04/2015	0	0	0	0	0	2	2	2	2	2	2	2	2	CAHUIDE	8.04658	1	2	1	0	0	0	99	1	1	2	2	7	2	1	1	5	4	4	3	3	1
424	AC029863	M1A012	M1A012E	2015-04-05	0	0	1	1	1	2	2	2	2	2	2	2	2	CAHUIDE	8.04658	1	2	1	0	0	0	99	1	1	2	2	7	2	1	1	5	4	4	3	3	1
425	AC030708	M1A012	M1A012E	2015-02-06	0	0	0	0	0	2	2	2	2	2	2	2	2	CAHUIDE	8.04658	1	2	1	0	0	0	99	1	1	2	2	7	2	1	1	5	4	4	3	3	1
426	AC031693	M1A012	M1A012E	2015-06-07	0	0	0	0	0	2	2	2	2	2	2	2	2	CAHUIDE	8.04658	1	2	1	0	0	0	99	1	1	2	2	7	2	1	1	5	4	4	3	3	1
427	AC032607	M1A012	M1A012E	2015-04-08	0	0	0	0	0	2	2	2	2	2	2	2	2	CAHUIDE	8.04658	1	2	1	0	0	0	99	1	1	2	2	7	2	1	1	5	4	4	3	3	1
428	AC033359	M1A012	M1A012E	2015-01-09	0	0	0	0	0	2	2	2	2	2	2	2	2	CAHUIDE	8.04658	1	2	1	0	0	0	99	1	1	2	2	7	2	1	1	5	4	4	3	3	1
429	AC034164	M1A012	M1A012E	2015-05-10	0	0	0	0	0	2	2	2	2	2	2	2	2	CAHUIDE	8.04658	1	2	1	0	0	0	99	1	1	2	2	7	2	1	1	5	4	4	3	3	1
430	AC035073	M1A012	M1A012E	2015-02-11	0	0	1	1	1	2	2	2	2	2	2	2	2	CAHUIDE	8.04658	1	2	1	0	0	0	99	1	1	2	2	7	2	1	1	5	4	4	3	3	1
431	AC036001	M1A012	M1A012E	2015-02-12	0	0	0	0	0	2	2	2	2	2	2	2	2	CAHUIDE	8.04658	1	2	1	0	0	0	99	1	1	2	2	7	2	1	1	5	4	4	3	3	1
432	AC030710	M1A012	M1A012G	2015-02-06	1	1	0	0	0	2	2	2	2	2	2	2	2	CAHUIDE	2.66849	1	0	1	1	1	0	99	1	1	2	2	7	2	1	1	5	4	4	3	3	1
433	AC031694	M1A012	M1A012G	2015-06-07	0	0	0	0	1	2	2	2	2	1	2	2	2	CAHUIDE	2.66849	1	0	1	1	1	0	99	1	1	2	2	7	2	1	1	5	4	4	3	3	1
434	AC032608	M1A012	M1A012G	2015-04-08	0	0	1	1	1	2	2	2	2	2	2	2	2	CAHUIDE	2.66849	1	0	1	1	1	0	99	1	1	2	2	7	2	1	1	5	4	4	3	3	1
435	AC033556	M1A012	M1A012G	2015-04-09	0	0	0	0	1	2	2	2	2	2	2	2	2	CAHUIDE	2.66849	1	0	1	1	1	0	99	1	1	2	2	7	2	1	1	5	4	4	3	3	1
436	AC034166	M1A012	M1A012G	2015-05-10	0	0	1	1	0	2	2	2	2	2	2	2	2	CAHUIDE	2.66849	1	0	1	1	1	0	99	1	1	2	2	7	2	1	1	5	4	4	3	3	1
437	AC035075	M1A012	M1A012G	2015-02-11	0	0	0	0	0	2	2	2	2	2	2	2	2	CAHUIDE	2.66849	1	0	1	1	1	0	99	1	1	2	2	7	2	1	1	5	4	4	3	3	1
438	AC036003	M1A012	M1A012G	2015-02-12	0	0	0	0	0	2	2	2	2	2	2	2	2	CAHUIDE	2.66849	1	0	1	1	1	0	99	1	1	2	2	7	2	1	1	5	4	4	3	3	1
439	AC021786	M1A015	M1A015A	2014-04-08	1	1	0	0	0	2	2	2	2	2	2	2	2	CAHUIDE	48.0164	1	9	6	8	1	2	9	1	2	1	1	2	2	1	1	4	4	4	5	5	3
440	AC022687	M1A015	M1A015A	2014-01-09	0	0	0	0	0	2	2	2	2	2	2	2	2	CAHUIDE	48.0164	1	9	6	8	1	2	9	1	2	1	1	2	2	1	1	4	4	4	5	5	3
441	AC023668	M1A015	M1A015A	2014-06-10	1	0	0	0	0	2	2	2	2	2	2	2	2	CAHUIDE	48.0164	1	9	6	8	1	2	9	1	2	1	1	2	2	1	1	4	4	4	5	5	3
442	AC024411	M1A015	M1A015A	2014-03-11	0	0	0	0	0	2	2	2	2	2	2	2	2	CAHUIDE	48.0164	1	9	6	8	1	2	9	1	2	1	1	2	2	1	1	4	4	4	5	5	3
443	AC025649	M1A015	M1A015A	2014-03-12	0	0	0	0	0	2	2	2	2	2	2	2	2	CAHUIDE	48.0164	1	9	6	8	1	2	9	1	2	1	1	2	2	1	1	4	4	4	5	5	3
444	AC026491	M1A015	M1A015A	2015-06-01	NA	0	0	0	1	2	2	2	2	2	2	2	2	CAHUIDE	48.0164	1	9	6	8	1	2	9	1	2	1	1	2	2	1	1	4	4	4	5	5	3
445	AC027598	M1A015	M1A015A	2015-04-02	0	0	0	0	0	2	2	2	2	2	2	2	2	CAHUIDE	48.0164	1	9	6	8	1	2	9	1	2	1	1	2	2	1	1	4	4	4	5	5	3
446	AC028152	M1A015	M1A015A	2015-02-03	0	0	0	0	0	2	2	2	2	2	2	2	2	CAHUIDE	48.0164	1	9	6	8	1	2	9	1	2	1	1	2	2	1	1	4	4	4	5	5	3
447	AC029547	M1A015	M1A015A	16/04/2015	NA	0	0	0	0	2	2	2	2	2	2	2	2	CAHUIDE	48.0164	1	9	6	8	1	2	9	1	2	1	1	2	2	1	1	4	4	4	5	5	3
448	AC030434	M1A015	M1A015A	2015-08-05	1	0	0	0	0	2	2	2	2	2	2	2	2	CAHUIDE	48.0164	1	9	6	8	1	2	9	1	2	1	1	2	2	1	1	4	4	4	5	5	3
449	AC030964	M1A015	M1A015A	2015-03-06	0	0	0	0	0	2	2	2	2	2	2	2	2	CAHUIDE	48.0164	1	9	6	8	1	2	9	1	2	1	1	2	2	1	1	4	4	4	5	5	3
450	AC032079	M1A015	M1A015A	2015-10-07	0	0	0	0	0	2	2	2	2	2	2	2	2	CAHUIDE	48.0164	1	9	6	8	1	2	9	1	2	1	1	2	2	1	1	4	4	4	5	5	3
451	AC033135	M1A015	M1A015A	14/08/2015	1	1	0	0	1	2	2	2	2	2	2	2	2	CAHUIDE	48.0164	1	9	6	8	1	2	9	1	2	1	1	2	2	1	1	4	4	4	5	5	3
452	AC033633	M1A015	M1A015A	2015-04-09	1	0	0	0	0	2	2	2	2	2	2	2	2	CAHUIDE	48.0164	1	9	6	8	1	2	9	1	2	1	1	2	2	1	1	4	4	4	5	5	3
453	AC034628	M1A015	M1A015A	2015-09-10	1	0	0	0	0	2	2	2	2	2	2	2	2	CAHUIDE	48.0164	1	9	6	8	1	2	9	1	2	1	1	2	2	1	1	4	4	4	5	5	3
454	AC035625	M1A015	M1A015A	2015-10-11	0	0	0	0	0	2	2	2	2	2	2	2	2	CAHUIDE	48.0164	1	9	6	8	1	2	9	1	2	1	1	2	2	1	1	4	4	4	5	5	3
455	AC036568	M1A015	M1A015A	16/12/2015	0	0	0	0	0	2	2	2	2	2	2	2	2	CAHUIDE	48.0164	1	9	6	8	1	2	9	1	2	1	1	2	2	1	1	4	4	4	5	5	3
456	AC007623	M1A015	M1A015C	2013-08-05	1	1	1	1	1	2	2	2	2	2	2	2	2	CAHUIDE	9.91233	1	4	6	0	0	0	99	1	2	1	1	2	2	1	1	4	4	4	5	5	3
457	AC008530	M1A015	M1A015C	2013-03-06	0	0	0	0	0	2	2	2	2	2	2	2	2	CAHUIDE	9.91233	1	4	6	0	0	0	99	1	2	1	1	2	2	1	1	4	4	4	5	5	3
458	AC009548	M1A015	M1A015C	2013-01-07	0	0	0	0	0	2	2	2	2	2	2	2	2	CAHUIDE	9.91233	1	4	6	0	0	0	99	1	2	1	1	2	2	1	1	4	4	4	5	5	3
459	AC010580	M1A015	M1A015C	2013-05-08	0	0	0	0	1	2	2	2	2	2	2	2	2	CAHUIDE	9.91233	1	4	6	0	0	0	99	1	2	1	1	2	2	1	1	4	4	4	5	5	3
460	AC012053	M1A015	M1A015C	2013-07-09	0	0	0	0	0	2	2	2	2	2	2	2	2	CAHUIDE	9.91233	1	4	6	0	0	0	99	1	2	1	1	2	2	1	1	4	4	4	5	5	3
461	AC012896	M1A015	M1A015C	2013-03-10	0	0	0	0	0	2	2	2	2	2	2	2	2	CAHUIDE	9.91233	1	4	6	0	0	0	99	1	2	1	1	2	2	1	1	4	4	4	5	5	3
462	AC013680	M1A015	M1A015C	2013-05-11	0	0	0	0	0	2	2	2	2	2	2	2	2	CAHUIDE	9.91233	1	4	6	0	0	0	99	1	2	1	1	2	2	1	1	4	4	4	5	5	3
463	AC014964	M1A015	M1A015C	2013-09-12	0	0	0	0	0	2	2	2	2	2	2	2	2	CAHUIDE	9.91233	1	4	6	0	0	0	99	1	2	1	1	2	2	1	1	4	4	4	5	5	3
464	AC015590	M1A015	M1A015C	2014-08-01	0	0	0	0	0	2	2	2	2	2	2	2	2	CAHUIDE	9.91233	1	4	6	0	0	0	99	1	2	1	1	2	2	1	1	4	4	4	5	5	3
465	AC016317	M1A015	M1A015C	2014-03-02	0	0	0	0	0	2	2	2	2	2	2	2	2	CAHUIDE	9.91233	1	4	6	0	0	0	99	1	2	1	1	2	2	1	1	4	4	4	5	5	3
466	AC017246	M1A015	M1A015C	2014-03-03	0	0	0	0	0	2	2	2	2	2	2	2	2	CAHUIDE	9.91233	1	4	6	0	0	0	99	1	2	1	1	2	2	1	1	4	4	4	5	5	3
467	AC018193	M1A015	M1A015C	2014-01-04	0	0	0	0	0	2	2	2	2	2	2	2	2	CAHUIDE	9.91233	1	4	6	0	0	0	99	1	2	1	1	2	2	1	1	4	4	4	5	5	3
468	AC019180	M1A015	M1A015C	2014-06-05	0	0	0	0	0	2	2	2	2	2	2	2	2	CAHUIDE	9.91233	1	4	6	0	0	0	99	1	2	1	1	2	2	1	1	4	4	4	5	5	3
469	AC019946	M1A015	M1A015C	2014-02-06	0	0	0	0	0	2	2	2	2	2	2	2	2	CAHUIDE	9.91233	1	4	6	0	0	0	99	1	2	1	1	2	2	1	1	4	4	4	5	5	3
470	AC021497	M1A015	M1A015C	2014-10-07	0	0	0	0	0	2	2	2	2	2	2	2	2	CAHUIDE	9.91233	1	4	6	0	0	0	99	1	2	1	1	2	2	1	1	4	4	4	5	5	3
471	AC022449	M1A015	M1A015C	2014-12-08	0	0	0	0	0	2	2	2	2	2	2	2	2	CAHUIDE	9.91233	1	4	6	0	0	0	99	1	2	1	1	2	2	1	1	4	4	4	5	5	3
472	AC023208	M1A015	M1A015C	2014-06-09	0	0	0	0	0	2	2	2	2	2	2	2	2	CAHUIDE	9.91233	1	4	6	0	0	0	99	1	2	1	1	2	2	1	1	4	4	4	5	5	3
473	AC023778	M1A015	M1A015C	2014-07-10	0	0	0	0	0	2	2	2	2	2	2	2	2	CAHUIDE	9.91233	1	4	6	0	0	0	99	1	2	1	1	2	2	1	1	4	4	4	5	5	3
474	AC024582	M1A015	M1A015C	2014-04-11	0	0	0	0	0	2	2	2	2	2	2	2	2	CAHUIDE	9.91233	1	4	6	0	0	0	99	1	2	1	1	2	2	1	1	4	4	4	5	5	3
475	AC025897	M1A015	M1A015C	2014-06-12	0	0	0	0	0	2	2	2	2	2	2	2	2	CAHUIDE	9.91233	1	4	6	0	0	0	99	1	2	1	1	2	2	1	1	4	4	4	5	5	3
476	AC026493	M1A015	M1A015C	2015-06-01	NA	0	0	0	0	2	2	2	2	2	2	2	2	CAHUIDE	9.91233	1	4	6	0	0	0	99	1	2	1	1	2	2	1	1	4	4	4	5	5	3
477	AC027596	M1A015	M1A015C	2015-04-02	0	0	0	0	0	2	2	2	2	2	2	2	2	CAHUIDE	9.91233	1	4	6	0	0	0	99	1	2	1	1	2	2	1	1	4	4	4	5	5	3
478	AC028154	M1A015	M1A015C	2015-02-03	0	0	0	0	0	2	2	2	2	2	2	2	2	CAHUIDE	9.91233	1	4	6	0	0	0	99	1	2	1	1	2	2	1	1	4	4	4	5	5	3
479	AC029549	M1A015	M1A015C	16/04/2015	0	0	0	0	0	2	2	2	2	2	2	2	2	CAHUIDE	9.91233	1	4	6	0	0	0	99	1	2	1	1	2	2	1	1	4	4	4	5	5	3
480	AC030436	M1A015	M1A015C	2015-08-05	0	0	0	0	0	2	2	2	2	2	2	2	2	CAHUIDE	9.91233	1	4	6	0	0	0	99	1	2	1	1	2	2	1	1	4	4	4	5	5	3
481	AC031371	M1A015	M1A015C	2015-10-06	0	0	0	0	0	2	2	2	2	2	2	2	2	CAHUIDE	9.91233	1	4	6	0	0	0	99	1	2	1	1	2	2	1	1	4	4	4	5	5	3
482	AC032080	M1A015	M1A015C	2015-10-07	0	0	0	0	0	2	2	2	2	2	2	2	2	CAHUIDE	9.91233	1	4	6	0	0	0	99	1	2	1	1	2	2	1	1	4	4	4	5	5	3
483	AC032513	M1A015	M1A015C	2015-03-08	0	0	0	0	0	2	2	2	2	2	2	2	2	CAHUIDE	9.91233	1	4	6	0	0	0	99	1	2	1	1	2	2	1	1	4	4	4	5	5	3
484	AC033940	M1A015	M1A015C	2015-10-09	0	0	0	0	0	2	2	2	2	2	2	2	2	CAHUIDE	9.91233	1	4	6	0	0	0	99	1	2	1	1	2	2	1	1	4	4	4	5	5	3
485	AC034555	M1A015	M1A015C	2015-07-10	0	0	0	0	0	2	2	2	2	2	2	2	2	CAHUIDE	9.91233	1	4	6	0	0	0	99	1	2	1	1	2	2	1	1	4	4	4	5	5	3
486	AC035627	M1A015	M1A015C	2015-10-11	0	0	0	0	0	2	2	2	2	2	2	2	2	CAHUIDE	9.91233	1	4	6	0	0	0	99	1	2	1	1	2	2	1	1	4	4	4	5	5	3
487	AC036570	M1A015	M1A015C	16/12/2015	0	0	0	0	0	2	2	2	2	2	2	2	2	CAHUIDE	9.91233	1	4	6	0	0	0	99	1	2	1	1	2	2	1	1	4	4	4	5	5	3
488	AC023679	M1A020	M1A020D	2014-06-10	1	1	0	0	1	2	2	2	2	2	2	2	2	CAHUIDE	12.8932	1	8	4	0	0	0	99	3	3	1	1	3	1	1	1	2	4	5	3	3	1
489	AC024419	M1A020	M1A020D	2014-03-11	0	0	0	0	0	2	2	2	2	2	2	2	2	CAHUIDE	12.8932	1	8	4	0	0	0	99	3	3	1	1	3	1	1	1	2	4	5	3	3	1
490	AC025901	M1A020	M1A020D	2014-06-12	0	0	0	0	0	2	2	2	2	2	2	2	2	CAHUIDE	12.8932	1	8	4	0	0	0	99	3	3	1	1	3	1	1	1	2	4	5	3	3	1
491	AC027076	M1A020	M1A020D	16/01/2015	NA	0	0	0	0	2	2	2	2	2	2	2	2	CAHUIDE	12.8932	1	8	4	0	0	0	99	3	3	1	1	3	1	1	1	2	4	5	3	3	1
492	AC027207	M1A020	M1A020D	2015-02-02	0	0	0	0	0	2	2	2	2	2	2	2	2	CAHUIDE	12.8932	1	8	4	0	0	0	99	3	3	1	1	3	1	1	1	2	4	5	3	3	1
493	AC028327	M1A020	M1A020D	2015-03-03	0	0	0	0	0	2	2	2	2	2	2	2	2	CAHUIDE	12.8932	1	8	4	0	0	0	99	3	3	1	1	3	1	1	1	2	4	5	3	3	1
494	AC029325	M1A020	M1A020D	14/04/2015	0	0	0	0	0	2	2	2	2	2	2	2	2	CAHUIDE	12.8932	1	8	4	0	0	0	99	3	3	1	1	3	1	1	1	2	4	5	3	3	1
495	AC030442	M1A020	M1A020D	2015-08-05	0	0	0	0	0	2	2	2	2	2	2	2	2	CAHUIDE	12.8932	1	8	4	0	0	0	99	3	3	1	1	3	1	1	1	2	4	5	3	3	1
496	AC031374	M1A020	M1A020D	2015-10-06	0	0	0	0	0	2	2	2	2	2	2	2	2	CAHUIDE	12.8932	1	8	4	0	0	0	99	3	3	1	1	3	1	1	1	2	4	5	3	3	1
497	AC032332	M1A020	M1A020D	17/07/2015	0	0	0	0	0	2	2	2	2	2	2	2	2	CAHUIDE	12.8932	1	8	4	0	0	0	99	3	3	1	1	3	1	1	1	2	4	5	3	3	1
498	AC032948	M1A020	M1A020D	2015-07-08	0	0	0	0	0	2	2	2	2	2	2	2	2	CAHUIDE	12.8932	1	8	4	0	0	0	99	3	3	1	1	3	1	1	1	2	4	5	3	3	1
499	AC033643	M1A020	M1A020D	2015-04-09	0	0	0	0	0	2	2	2	2	2	2	2	2	CAHUIDE	12.8932	1	8	4	0	0	0	99	3	3	1	1	3	1	1	1	2	4	5	3	3	1
500	AC034440	M1A020	M1A020D	2015-06-10	0	0	0	0	0	2	2	2	2	2	2	2	2	CAHUIDE	12.8932	1	8	4	0	0	0	99	3	3	1	1	3	1	1	1	2	4	5	3	3	1
501	AC035629	M1A020	M1A020D	2015-10-11	0	0	0	0	0	2	2	2	2	2	2	2	2	CAHUIDE	12.8932	1	8	4	0	0	0	99	3	3	1	1	3	1	1	1	2	4	5	3	3	1
502	AC036478	M1A020	M1A020D	2015-12-12	0	0	0	0	0	2	2	2	2	2	2	2	2	CAHUIDE	12.8932	1	8	4	0	0	0	99	3	3	1	1	3	1	1	1	2	4	5	3	3	1
503	AC034263	M1A022	M1A022D	2015-05-10	1	1	1	1	1	2	2	2	2	2	2	2	2	CAHUIDE	8.17808	2	2	8.18	1	1	0	99	2	2	2	1	7	2	1	1	3	4	5	4	4	1
504	AC035129	M1A022	M1A022D	2015-02-11	0	0	1	1	1	2	2	2	2	2	2	2	2	CAHUIDE	8.17808	2	2	8.18	1	1	0	99	2	2	2	1	7	2	1	1	3	4	5	4	4	1
505	AC036442	M1A022	M1A022D	2015-12-12	0	0	0	0	0	2	2	2	2	2	2	2	2	CAHUIDE	8.17808	2	2	8.18	1	1	0	99	2	2	2	1	7	2	1	1	3	4	5	4	4	1
506	AC031112	M1A022	M1A022F	2015-04-06	1	1	1	1	1	2	2	2	2	2	2	2	2	CAHUIDE	2.63288	2	0	2.63	0	0	0	99	2	2	2	1	7	2	1	1	3	4	5	4	4	1
507	AC031842	M1A022	M1A022F	2015-07-07	0	0	0	0	0	2	2	2	2	2	2	2	2	CAHUIDE	2.63288	2	0	2.63	0	0	0	99	2	2	2	1	7	2	1	1	3	4	5	4	4	1
508	AC032571	M1A022	M1A022F	2015-04-08	0	0	0	0	0	2	2	2	2	2	2	2	2	CAHUIDE	2.63288	2	0	2.63	0	0	0	99	2	2	2	1	7	2	1	1	3	4	5	4	4	1
509	AC033961	M1A022	M1A022F	2015-11-09	0	0	0	0	0	2	2	2	2	2	2	2	2	CAHUIDE	2.63288	2	0	2.63	0	0	0	99	2	2	2	1	7	2	1	1	3	4	5	4	4	1
510	AC034445	M1A022	M1A022F	2015-06-10	1	0	0	0	0	2	2	2	2	2	2	2	2	CAHUIDE	2.63288	2	0	2.63	0	0	0	99	2	2	2	1	7	2	1	1	3	4	5	4	4	1
511	AC035255	M1A022	M1A022F	2015-03-11	1	1	1	1	1	2	2	2	2	2	2	2	2	CAHUIDE	2.63288	2	0	2.63	0	0	0	99	2	2	2	1	7	2	1	1	3	4	5	4	4	1
512	AC036006	M1A022	M1A022F	2015-02-12	0	0	0	0	0	2	2	2	2	2	2	2	2	CAHUIDE	2.63288	2	0	2.63	0	0	0	99	2	2	2	1	7	2	1	1	3	4	5	4	4	1
513	AC016795	M1A025	M1A025B	2014-08-02	0	0	0	0	0	2	2	2	2	2	2	2	2	CAHUIDE	61.8877	2	6	6	3	1	0	8	3	2	1	2	7	2	1	1	2	4	2	3	3	3
514	AC017735	M1A025	M1A025B	2014-08-03	0	0	0	0	0	2	2	2	2	2	2	2	2	CAHUIDE	61.8877	2	6	6	3	1	0	8	3	2	1	2	7	2	1	1	2	4	2	3	3	3
515	AC018428	M1A025	M1A025B	2014-04-04	1	0	0	0	0	2	2	2	2	2	2	2	2	CAHUIDE	61.8877	2	6	6	3	1	0	8	3	2	1	2	7	2	1	1	2	4	2	3	3	3
516	AC019569	M1A025	M1A025B	2014-12-05	0	0	0	0	0	2	2	2	2	2	2	2	2	CAHUIDE	61.8877	2	6	6	3	1	0	8	3	2	1	2	7	2	1	1	2	4	2	3	3	3
517	AC020485	M1A025	M1A025B	2014-10-06	0	0	0	0	0	2	2	2	2	2	2	2	2	CAHUIDE	61.8877	2	6	6	3	1	0	8	3	2	1	2	7	2	1	1	2	4	2	3	3	3
518	AC021678	M1A025	M1A025B	30/07/2014	0	0	0	0	0	2	2	2	2	2	2	2	2	CAHUIDE	61.8877	2	6	6	3	1	0	8	3	2	1	2	7	2	1	1	2	4	2	3	3	3
519	AC022454	M1A025	M1A025B	2014-12-08	0	0	0	0	0	2	2	2	2	2	2	2	2	CAHUIDE	61.8877	2	6	6	3	1	0	8	3	2	1	2	7	2	1	1	2	4	2	3	3	3
520	AC023379	M1A025	M1A025B	2014-11-09	0	0	0	0	0	2	2	2	2	2	2	2	2	CAHUIDE	61.8877	2	6	6	3	1	0	8	3	2	1	2	7	2	1	1	2	4	2	3	3	3
521	AC024248	M1A025	M1A025B	16/10/2014	0	0	0	0	0	2	2	2	2	2	2	2	2	CAHUIDE	61.8877	2	6	6	3	1	0	8	3	2	1	2	7	2	1	1	2	4	2	3	3	3
522	AC025172	M1A025	M1A025B	18/11/2014	0	0	0	0	0	2	2	2	2	2	2	2	2	CAHUIDE	61.8877	2	6	6	3	1	0	8	3	2	1	2	7	2	1	1	2	4	2	3	3	3
523	AC026002	M1A025	M1A025B	2014-10-12	0	0	0	0	0	2	2	2	2	2	2	2	2	CAHUIDE	61.8877	2	6	6	3	1	0	8	3	2	1	2	7	2	1	1	2	4	2	3	3	3
524	AC026964	M1A025	M1A025B	13/01/2015	NA	0	0	0	0	2	2	2	2	2	2	2	2	CAHUIDE	61.8877	2	6	6	3	1	0	8	3	2	1	2	7	2	1	1	2	4	2	3	3	3
525	AC027601	M1A025	M1A025B	2015-04-02	NA	0	0	0	0	2	2	2	2	2	2	2	2	CAHUIDE	61.8877	2	6	6	3	1	0	8	3	2	1	2	7	2	1	1	2	4	2	3	3	3
526	AC028444	M1A025	M1A025B	2015-05-03	0	0	0	0	0	2	2	2	2	2	2	2	2	CAHUIDE	61.8877	2	6	6	3	1	0	8	3	2	1	2	7	2	1	1	2	4	2	3	3	3
527	AC029654	M1A025	M1A025B	21/04/2015	NA	0	0	0	0	2	2	2	2	2	2	2	2	CAHUIDE	61.8877	2	6	6	3	1	0	8	3	2	1	2	7	2	1	1	2	4	2	3	3	3
528	PC001053	M1A025	M1A025B	31/01/2014	1	1	0	0	0	NA	NA	NA	NA	NA	NA	NA	NA	CAHUIDE	61.8877	2	6	6	3	1	0	8	3	2	1	2	7	2	1	1	2	4	2	3	3	3
529	AC020284	M1A026	M1A026B	2014-05-06	1	1	0	0	1	2	2	2	2	2	2	2	2	CAHUIDE	31.7507	2	7	31.75	2	0	0	9	2	2	1	1	2	2	1	2	4	3	5	3	3	3
530	AC021274	M1A026	M1A026B	2014-05-07	0	0	0	0	0	2	2	2	2	2	2	2	2	CAHUIDE	31.7507	2	7	31.75	2	0	0	9	2	2	1	1	2	2	1	2	4	3	5	3	3	3
531	AC022186	M1A026	M1A026B	2014-07-08	0	0	0	0	1	2	2	2	2	2	2	2	2	CAHUIDE	31.7507	2	7	31.75	2	0	0	9	2	2	1	1	2	2	1	2	4	3	5	3	3	3
532	AC023381	M1A026	M1A026B	2014-11-09	0	0	0	0	0	2	2	2	2	2	2	2	2	CAHUIDE	31.7507	2	7	31.75	2	0	0	9	2	2	1	1	2	2	1	2	4	3	5	3	3	3
533	AC023865	M1A026	M1A026B	2014-08-10	0	0	0	0	0	2	2	2	2	2	2	2	2	CAHUIDE	31.7507	2	7	31.75	2	0	0	9	2	2	1	1	2	2	1	2	4	3	5	3	3	3
534	AC025069	M1A026	M1A026B	13/11/2014	1	0	0	0	0	2	2	2	2	2	2	2	2	CAHUIDE	31.7507	2	7	31.75	2	0	0	9	2	2	1	1	2	2	1	2	4	3	5	3	3	3
535	AC025656	M1A026	M1A026B	2014-03-12	0	0	1	1	1	2	2	2	2	2	2	2	2	CAHUIDE	31.7507	2	7	31.75	2	0	0	9	2	2	1	1	2	2	1	2	4	3	5	3	3	3
536	AC026980	M1A026	M1A026B	14/01/2015	0	0	0	0	0	2	2	2	2	2	2	2	2	CAHUIDE	31.7507	2	7	31.75	2	0	0	9	2	2	1	1	2	2	1	2	4	3	5	3	3	3
537	AC027210	M1A026	M1A026B	2015-02-02	0	0	0	0	0	2	2	2	2	2	2	2	2	CAHUIDE	31.7507	2	7	31.75	2	0	0	9	2	2	1	1	2	2	1	2	4	3	5	3	3	3
538	AC028446	M1A026	M1A026B	2015-05-03	0	0	0	0	0	2	2	2	2	2	2	2	2	CAHUIDE	31.7507	2	7	31.75	2	0	0	9	2	2	1	1	2	2	1	2	4	3	5	3	3	3
539	AC029684	M1A026	M1A026B	22/04/2015	0	0	0	0	0	2	2	2	2	2	2	2	2	CAHUIDE	31.7507	2	7	31.75	2	0	0	9	2	2	1	1	2	2	1	2	4	3	5	3	3	3
540	AC030014	M1A026	M1A026B	2015-05-05	0	0	0	0	1	2	2	2	2	2	2	2	2	CAHUIDE	31.7507	2	7	31.75	2	0	0	9	2	2	1	1	2	2	1	2	4	3	5	3	3	3
541	AC030977	M1A026	M1A026B	2015-03-06	0	0	0	0	0	2	2	2	2	2	2	2	2	CAHUIDE	31.7507	2	7	31.75	2	0	0	9	2	2	1	1	2	2	1	2	4	3	5	3	3	3
542	AC031846	M1A026	M1A026B	2015-07-07	0	0	0	0	0	2	2	2	2	2	2	2	2	CAHUIDE	31.7507	2	7	31.75	2	0	0	9	2	2	1	1	2	2	1	2	4	3	5	3	3	3
543	AC033138	M1A026	M1A026B	14/08/2015	0	0	0	0	0	2	2	2	2	2	2	2	2	CAHUIDE	31.7507	2	7	31.75	2	0	0	9	2	2	1	1	2	2	1	2	4	3	5	3	3	3
544	AC034015	M1A026	M1A026B	15/09/2015	0	0	0	0	1	2	2	2	2	2	2	2	2	CAHUIDE	31.7507	2	7	31.75	2	0	0	9	2	2	1	1	2	2	1	2	4	3	5	3	3	3
545	AC034912	M1A026	M1A026B	19/10/2015	0	0	0	0	0	2	2	2	2	2	2	2	2	CAHUIDE	31.7507	2	7	31.75	2	0	0	9	2	2	1	1	2	2	1	2	4	3	5	3	3	3
546	AC035278	M1A026	M1A026B	2015-04-11	0	0	0	0	0	2	2	2	2	2	2	2	2	CAHUIDE	31.7507	2	7	31.75	2	0	0	9	2	2	1	1	2	2	1	2	4	3	5	3	3	3
547	AC036391	M1A026	M1A026B	2015-11-12	0	0	0	0	1	2	2	2	2	2	2	2	2	CAHUIDE	31.7507	2	7	31.75	2	0	0	9	2	2	1	1	2	2	1	2	4	3	5	3	3	3
548	AC033856	M1A027	M1A027D	2015-08-09	1	1	1	1	1	2	2	2	2	2	2	2	2	CAHUIDE	17.4384	2	11	7	5	1	0	99	1	1	2	2	7	9	1	4	4	4	2	3	3	3
549	AC034916	M1A027	M1A027D	19/10/2015	0	0	1	1	1	2	2	2	2	2	2	2	2	CAHUIDE	17.4384	2	11	7	5	1	0	99	1	1	2	2	7	9	1	4	4	4	2	3	3	3
550	AC035845	M1A027	M1A027D	18/11/2015	0	0	0	0	0	2	2	2	2	2	2	2	2	CAHUIDE	17.4384	2	11	7	5	1	0	99	1	1	2	2	7	9	1	4	4	4	2	3	3	3
551	AC036481	M1A027	M1A027D	2015-12-12	0	0	0	0	0	2	2	2	2	2	2	2	2	CAHUIDE	17.4384	2	11	7	5	1	0	99	1	1	2	2	7	9	1	4	4	4	2	3	3	3
552	AC012241	M1A027	M1A027F	2013-10-09	0	0	0	0	0	2	2	2	2	2	2	2	2	CAHUIDE	3.03562	1	0	3.04	1	1	0	99	1	1	2	2	7	9	1	4	4	4	2	3	3	3
553	AC014332	M1A027	M1A027F	15/11/2013	NA	0	0	0	0	2	2	2	2	1	2	2	2	CAHUIDE	3.03562	1	0	3.04	1	1	0	99	1	1	2	2	7	9	1	4	4	4	2	3	3	3
554	AC015060	M1A027	M1A027F	2013-10-12	0	0	0	0	0	2	2	2	2	1	2	2	2	CAHUIDE	3.03562	1	0	3.04	1	1	0	99	1	1	2	2	7	9	1	4	4	4	2	3	3	3
555	AC015954	M1A027	M1A027F	14/01/2014	0	0	0	0	0	2	2	2	2	1	2	2	2	CAHUIDE	3.03562	1	0	3.04	1	1	0	99	1	1	2	2	7	9	1	4	4	4	2	3	3	3
556	AC016894	M1A027	M1A027F	2014-11-02	0	0	1	0	0	2	2	2	2	2	2	2	2	CAHUIDE	3.03562	1	0	3.04	1	1	0	99	1	1	2	2	7	9	1	4	4	4	2	3	3	3
557	AC017580	M1A027	M1A027F	2014-06-03	0	0	0	0	0	2	2	2	2	2	2	2	2	CAHUIDE	3.03562	1	0	3.04	1	1	0	99	1	1	2	2	7	9	1	4	4	4	2	3	3	3
558	AC018810	M1A027	M1A027F	2014-11-04	0	0	0	0	0	2	2	2	2	2	2	2	2	CAHUIDE	3.03562	1	0	3.04	1	1	0	99	1	1	2	2	7	9	1	4	4	4	2	3	3	3
559	AC019618	M1A027	M1A027F	13/05/2014	1	0	0	0	0	2	2	2	2	2	2	2	2	CAHUIDE	3.03562	1	0	3.04	1	1	0	99	1	1	2	2	7	9	1	4	4	4	2	3	3	3
560	AC020579	M1A027	M1A027F	13/06/2014	0	0	0	0	0	2	2	2	2	2	2	2	2	CAHUIDE	3.03562	1	0	3.04	1	1	0	99	1	1	2	2	7	9	1	4	4	4	2	3	3	3
561	AC021538	M1A027	M1A027F	2014-11-07	0	0	0	0	0	2	2	2	2	2	2	2	2	CAHUIDE	3.03562	1	0	3.04	1	1	0	99	1	1	2	2	7	9	1	4	4	4	2	3	3	3
562	AC022490	M1A027	M1A027F	14/08/2014	0	0	0	0	0	2	2	2	2	2	2	2	2	CAHUIDE	3.03562	1	0	3.04	1	1	0	99	1	1	2	2	7	9	1	4	4	4	2	3	3	3
563	AC023139	M1A027	M1A027F	2014-05-09	0	0	0	0	0	2	2	2	2	2	2	2	2	CAHUIDE	3.03562	1	0	3.04	1	1	0	99	1	1	2	2	7	9	1	4	4	4	2	3	3	3
564	AC023916	M1A027	M1A027F	2014-09-10	0	0	0	0	0	2	2	2	2	2	2	2	2	CAHUIDE	3.03562	1	0	3.04	1	1	0	99	1	1	2	2	7	9	1	4	4	4	2	3	3	3
565	AC024848	M1A027	M1A027F	2014-08-11	0	0	0	0	0	2	2	2	2	2	2	2	2	CAHUIDE	3.03562	1	0	3.04	1	1	0	99	1	1	2	2	7	9	1	4	4	4	2	3	3	3
566	AC026069	M1A027	M1A027F	2014-11-12	0	0	0	0	0	2	2	2	2	2	2	2	2	CAHUIDE	3.03562	1	0	3.04	1	1	0	99	1	1	2	2	7	9	1	4	4	4	2	3	3	3
567	AC026869	M1A027	M1A027F	2015-10-01	NA	0	0	0	0	2	2	2	2	2	2	2	2	CAHUIDE	3.03562	1	0	3.04	1	1	0	99	1	1	2	2	7	9	1	4	4	4	2	3	3	3
568	AC027979	M1A027	M1A027F	2015-11-02	NA	0	0	0	0	2	2	2	2	2	2	2	2	CAHUIDE	3.03562	1	0	3.04	1	1	0	99	1	1	2	2	7	9	1	4	4	4	2	3	3	3
569	AC028417	M1A027	M1A027F	2015-04-03	0	0	0	0	0	2	2	2	2	2	2	2	2	CAHUIDE	3.03562	1	0	3.04	1	1	0	99	1	1	2	2	7	9	1	4	4	4	2	3	3	3
570	AC030642	M1A027	M1A027F	14/05/2015	NA	0	0	0	0	2	2	2	2	2	2	2	2	CAHUIDE	3.03562	1	0	3.04	1	1	0	99	1	1	2	2	7	9	1	4	4	4	2	3	3	3
571	AC031462	M1A027	M1A027F	2015-12-06	0	0	0	0	0	2	2	2	2	2	2	2	2	CAHUIDE	3.03562	1	0	3.04	1	1	0	99	1	1	2	2	7	9	1	4	4	4	2	3	3	3
572	AC032093	M1A027	M1A027F	2015-10-07	NA	0	0	0	0	2	2	2	2	2	2	2	2	CAHUIDE	3.03562	1	0	3.04	1	1	0	99	1	1	2	2	7	9	1	4	4	4	2	3	3	3
573	AC032812	M1A027	M1A027F	2015-06-08	NA	0	0	0	0	2	2	2	2	2	2	2	2	CAHUIDE	3.03562	1	0	3.04	1	1	0	99	1	1	2	2	7	9	1	4	4	4	2	3	3	3
574	AC033964	M1A027	M1A027F	2015-11-09	0	0	0	0	0	2	2	2	2	2	2	2	2	CAHUIDE	3.03562	1	0	3.04	1	1	0	99	1	1	2	2	7	9	1	4	4	4	2	3	3	3
575	AC034917	M1A027	M1A027F	19/10/2015	NA	0	0	0	0	2	2	2	2	2	2	2	2	CAHUIDE	3.03562	1	0	3.04	1	1	0	99	1	1	2	2	7	9	1	4	4	4	2	3	3	3
576	AC035846	M1A027	M1A027F	18/11/2015	NA	0	0	0	0	2	2	2	2	2	2	2	2	CAHUIDE	3.03562	1	0	3.04	1	1	0	99	1	1	2	2	7	9	1	4	4	4	2	3	3	3
577	PC000561	M1A027	M1A027F	2013-02-08	1	1	0	0	0	NA	NA	NA	NA	NA	NA	NA	NA	CAHUIDE	3.03562	1	0	3.04	1	1	0	99	1	1	2	2	7	9	1	4	4	4	2	3	3	3
578	PC000716	M1A027	M1A027F	2013-04-10	1	1	0	0	0	NA	NA	NA	NA	NA	NA	NA	NA	CAHUIDE	3.03562	1	0	3.04	1	1	0	99	1	1	2	2	7	9	1	4	4	4	2	3	3	3
579	AC033718	M1A030	M1A030B	2015-05-09	1	1	1	1	0	2	2	2	2	2	2	2	2	CAHUIDE	25.0904	2	4	6	1	0	0	99	1	1	2	2	7	2	1	1	3	4	2	4	4	1
580	AC034807	M1A030	M1A030B	14/10/2015	0	0	0	0	0	2	2	2	2	2	2	2	2	CAHUIDE	25.0904	2	4	6	1	0	0	99	1	1	2	2	7	2	1	1	3	4	2	4	4	1
581	AC035481	M1A030	M1A030B	2015-06-11	0	0	0	0	0	2	2	2	2	2	2	2	2	CAHUIDE	25.0904	2	4	6	1	0	0	99	1	1	2	2	7	2	1	1	3	4	2	4	4	1
582	AC036328	M1A030	M1A030B	2015-10-12	1	0	0	0	0	2	2	2	2	2	2	2	2	CAHUIDE	25.0904	2	4	6	1	0	0	99	1	1	2	2	7	2	1	1	3	4	2	4	4	1
583	AC019621	M1A032	M1A032F	13/05/2014	0	0	0	0	0	2	2	2	2	2	2	2	2	CAHUIDE	6.39452	1	1	2	0	0	0	99	1	3	1	1	3	1	1	5	4	4	4	4	4	1
584	AC020402	M1A032	M1A032F	2014-07-06	0	0	0	0	0	2	2	2	2	2	2	2	2	CAHUIDE	6.39452	1	1	2	0	0	0	99	1	3	1	1	3	1	1	5	4	4	4	4	4	1
585	AC021679	M1A032	M1A032F	30/07/2014	0	0	0	0	0	2	2	2	2	2	2	2	2	CAHUIDE	6.39452	1	1	2	0	0	0	99	1	3	1	1	3	1	1	5	4	4	4	4	4	1
586	AC022063	M1A032	M1A032F	2014-06-08	1	0	0	0	0	2	2	2	2	2	2	2	2	CAHUIDE	6.39452	1	1	2	0	0	0	99	1	3	1	1	3	1	1	5	4	4	4	4	4	1
587	AC023218	M1A032	M1A032F	2014-06-09	0	0	0	0	0	2	2	2	2	2	2	2	2	CAHUIDE	6.39452	1	1	2	0	0	0	99	1	3	1	1	3	1	1	5	4	4	4	4	4	1
588	AC023920	M1A032	M1A032F	2014-09-10	0	0	0	0	0	2	2	2	2	2	2	2	2	CAHUIDE	6.39452	1	1	2	0	0	0	99	1	3	1	1	3	1	1	5	4	4	4	4	4	1
589	AC024435	M1A032	M1A032F	2014-03-11	0	0	0	0	0	2	2	2	2	2	2	2	2	CAHUIDE	6.39452	1	1	2	0	0	0	99	1	3	1	1	3	1	1	5	4	4	4	4	4	1
590	AC025802	M1A032	M1A032F	2014-04-12	0	0	0	0	0	2	2	2	2	2	2	2	2	CAHUIDE	6.39452	1	1	2	0	0	0	99	1	3	1	1	3	1	1	5	4	4	4	4	4	1
591	AC026507	M1A032	M1A032F	2015-06-01	NA	0	0	0	0	2	2	2	2	2	2	2	2	CAHUIDE	6.39452	1	1	2	0	0	0	99	1	3	1	1	3	1	1	5	4	4	4	4	4	1
592	AC027357	M1A032	M1A032F	2015-03-02	NA	0	0	0	0	2	2	2	2	2	2	2	2	CAHUIDE	6.39452	1	1	2	0	0	0	99	1	3	1	1	3	1	1	5	4	4	4	4	4	1
593	PC001241	M1A032	M1A032F	14/04/2014	1	1	0	1	1	NA	NA	NA	NA	NA	NA	NA	NA	CAHUIDE	6.39452	1	1	2	0	0	0	99	1	3	1	1	3	1	1	5	4	4	4	4	4	1
594	AC032820	M1A033	M1A033B	2015-06-08	1	1	1	1	1	2	2	2	2	2	2	2	2	CAHUIDE	35.0466	2	6	12	1	1	0	99	2	1	1	1	3	2	1	4	3	4	4	2	2	2
595	AC034025	M1A033	M1A033B	16/09/2015	0	0	1	1	1	2	2	2	2	2	2	2	2	CAHUIDE	35.0466	2	6	12	1	1	0	99	2	1	1	1	3	2	1	4	3	4	4	2	2	2
596	AC034160	M1A033	M1A033B	2015-01-10	1	1	1	1	1	2	2	2	2	2	2	2	2	CAHUIDE	35.0466	2	6	12	1	1	0	99	2	1	1	1	3	2	1	4	3	4	4	2	2	2
597	AC035745	M1A033	M1A033B	13/11/2015	0	0	0	0	0	2	2	2	2	2	2	2	2	CAHUIDE	35.0466	2	6	12	1	1	0	99	2	1	1	1	3	2	1	4	3	4	4	2	2	2
598	AC036333	M1A033	M1A033B	2015-10-12	0	0	0	0	0	2	2	2	2	2	2	2	2	CAHUIDE	35.0466	2	6	12	1	1	0	99	2	1	1	1	3	2	1	4	3	4	4	2	2	2
599	AC014070	M1A034	M1A034L	2013-09-11	1	1	0	0	0	2	2	2	2	2	2	2	2	CAHUIDE	12.4301	1	21	1	1	0	0	8	2	2	2	1	3	2	1	1	2	4	4	4	4	1
600	AC015116	M1A034	M1A034L	2013-11-12	0	0	0	0	0	2	2	2	2	2	2	2	2	CAHUIDE	12.4301	1	21	1	1	0	0	8	2	2	2	1	3	2	1	1	2	4	4	4	4	1
601	AC015521	M1A034	M1A034L	2014-07-01	1	1	1	1	1	2	2	2	2	2	2	2	2	CAHUIDE	12.4301	1	21	1	1	0	0	8	2	2	2	1	3	2	1	1	2	4	4	4	4	1
602	AC017160	M1A034	M1A034L	25/02/2014	1	0	0	0	0	2	2	2	2	2	2	2	2	CAHUIDE	12.4301	1	21	1	1	0	0	8	2	2	2	1	3	2	1	1	2	4	4	4	4	1
603	AC017394	M1A034	M1A034L	2014-04-03	1	0	0	0	0	2	2	2	2	2	2	2	2	CAHUIDE	12.4301	1	21	1	1	0	0	8	2	2	2	1	3	2	1	1	2	4	4	4	4	1
604	AC018645	M1A034	M1A034L	2014-08-04	0	0	0	0	0	2	2	2	2	2	2	2	2	CAHUIDE	12.4301	1	21	1	1	0	0	8	2	2	2	1	3	2	1	1	2	4	4	4	4	1
605	AC020094	M1A034	M1A034L	2014-03-06	0	0	0	0	0	2	2	2	2	2	2	2	2	CAHUIDE	12.4301	1	21	1	1	0	0	8	2	2	2	1	3	2	1	1	2	4	4	4	4	1
606	AC021500	M1A034	M1A034L	2014-10-07	1	0	0	0	0	2	2	2	2	2	2	2	2	CAHUIDE	12.4301	1	21	1	1	0	0	8	2	2	2	1	3	2	1	1	2	4	4	4	4	1
607	AC021952	M1A034	M1A034L	2014-05-08	1	0	0	0	0	2	2	2	2	2	2	2	2	CAHUIDE	12.4301	1	21	1	1	0	0	8	2	2	2	1	3	2	1	1	2	4	4	4	4	1
608	AC022804	M1A034	M1A034L	2014-02-09	0	0	0	0	0	2	2	2	2	2	2	2	2	CAHUIDE	12.4301	1	21	1	1	0	0	8	2	2	2	1	3	2	1	1	2	4	4	4	4	1
609	AC023789	M1A034	M1A034L	2014-07-10	0	0	0	0	0	2	2	2	2	2	2	2	2	CAHUIDE	12.4301	1	21	1	1	0	0	8	2	2	2	1	3	2	1	1	2	4	4	4	4	1
610	AC025149	M1A034	M1A034L	17/11/2014	0	0	0	0	0	2	2	2	2	2	2	2	2	CAHUIDE	12.4301	1	21	1	1	0	0	8	2	2	2	1	3	2	1	1	2	4	4	4	4	1
611	AC025905	M1A034	M1A034L	2014-06-12	0	0	0	0	0	2	2	2	2	2	2	2	2	CAHUIDE	12.4301	1	21	1	1	0	0	8	2	2	2	1	3	2	1	1	2	4	4	4	4	1
612	AC026591	M1A034	M1A034L	2015-07-01	NA	0	0	0	0	2	2	2	2	2	2	2	2	CAHUIDE	12.4301	1	21	1	1	0	0	8	2	2	2	1	3	2	1	1	2	4	4	4	4	1
613	AC027925	M1A034	M1A034L	2015-10-02	NA	0	0	0	0	2	2	2	2	2	2	2	2	CAHUIDE	12.4301	1	21	1	1	0	0	8	2	2	2	1	3	2	1	1	2	4	4	4	4	1
614	AC028538	M1A034	M1A034L	2015-06-03	0	0	0	0	0	2	2	2	2	2	2	2	2	CAHUIDE	12.4301	1	21	1	1	0	0	8	2	2	2	1	3	2	1	1	2	4	4	4	4	1
615	AC029687	M1A034	M1A034L	22/04/2015	NA	0	0	0	0	2	2	2	2	2	2	2	2	CAHUIDE	12.4301	1	21	1	1	0	0	8	2	2	2	1	3	2	1	1	2	4	4	4	4	1
616	AC031426	M1A034	M1A034L	2015-11-06	0	0	0	0	0	2	2	2	2	2	2	2	2	CAHUIDE	12.4301	1	21	1	1	0	0	8	2	2	2	1	3	2	1	1	2	4	4	4	4	1
617	AC032747	M1A034	M1A034L	2015-05-08	NA	0	0	0	0	2	2	2	2	2	2	2	2	CAHUIDE	12.4301	1	21	1	1	0	0	8	2	2	2	1	3	2	1	1	2	4	4	4	4	1
618	AC034632	M1A034	M1A034L	2015-09-10	NA	0	0	0	0	2	2	2	2	2	2	2	2	CAHUIDE	12.4301	1	21	1	1	0	0	8	2	2	2	1	3	2	1	1	2	4	4	4	4	1
619	AC035393	M1A034	M1A034L	2015-05-11	NA	0	0	0	0	2	2	2	2	2	2	2	2	CAHUIDE	12.4301	1	21	1	1	0	0	8	2	2	2	1	3	2	1	1	2	4	4	4	4	1
620	AC036609	M1A034	M1A034L	18/12/2015	NA	0	0	0	0	2	2	2	2	2	2	2	2	CAHUIDE	12.4301	1	21	1	1	0	0	8	2	2	2	1	3	2	1	1	2	4	4	4	4	1
621	AC014608	M1A036	M1A036A	2013-03-12	1	1	0	0	0	2	2	2	2	2	2	2	2	CAHUIDE	50.8658	1	6	3	3	1	0	5	2	1	1	1	3	2	1	4	2	4	4	4	4	2
622	AC015523	M1A036	M1A036A	2014-07-01	0	0	0	0	0	2	2	2	2	2	2	2	2	CAHUIDE	50.8658	1	6	3	3	1	0	5	2	1	1	1	3	2	1	4	2	4	4	4	4	2
623	AC016455	M1A036	M1A036A	2014-04-02	0	0	0	0	0	2	2	2	2	2	2	2	2	CAHUIDE	50.8658	1	6	3	3	1	0	5	2	1	1	1	3	2	1	4	2	4	4	4	4	2
624	AC017395	M1A036	M1A036A	2014-04-03	0	0	0	0	0	2	2	2	2	2	2	2	2	CAHUIDE	50.8658	1	6	3	3	1	0	5	2	1	1	1	3	2	1	4	2	4	4	4	4	2
625	AC018984	M1A036	M1A036A	29/04/2014	1	0	0	0	0	2	2	2	2	2	2	2	2	CAHUIDE	50.8658	1	6	3	3	1	0	5	2	1	1	1	3	2	1	4	2	4	4	4	4	2
626	AC019451	M1A036	M1A036A	2014-10-05	0	0	0	0	0	2	2	2	2	2	2	2	2	CAHUIDE	50.8658	1	6	3	3	1	0	5	2	1	1	1	3	2	1	4	2	4	4	4	4	2
627	AC020708	M1A036	M1A036A	20/06/2014	0	0	0	0	0	2	2	2	2	2	2	2	2	CAHUIDE	50.8658	1	6	3	3	1	0	5	2	1	1	1	3	2	1	4	2	4	4	4	4	2
628	AC021012	M1A036	M1A036A	2014-02-07	1	0	0	0	0	2	2	2	2	2	2	2	2	CAHUIDE	50.8658	1	6	3	3	1	0	5	2	1	1	1	3	2	1	4	2	4	4	4	4	2
629	AC021958	M1A036	M1A036A	2014-05-08	1	0	0	0	0	2	2	2	2	2	2	2	2	CAHUIDE	50.8658	1	6	3	3	1	0	5	2	1	1	1	3	2	1	4	2	4	4	4	4	2
630	AC023790	M1A036	M1A036A	2014-07-10	1	0	0	0	0	2	2	2	2	2	2	2	2	CAHUIDE	50.8658	1	6	3	3	1	0	5	2	1	1	1	3	2	1	4	2	4	4	4	4	2
631	AC024588	M1A036	M1A036A	2014-04-11	0	0	0	0	0	2	2	2	2	2	2	2	2	CAHUIDE	50.8658	1	6	3	3	1	0	5	2	1	1	1	3	2	1	4	2	4	4	4	4	2
632	AC025908	M1A036	M1A036A	2014-06-12	0	0	0	0	0	2	2	2	2	2	2	2	2	CAHUIDE	50.8658	1	6	3	3	1	0	5	2	1	1	1	3	2	1	4	2	4	4	4	4	2
633	AC026768	M1A036	M1A036A	2015-09-01	NA	0	0	0	0	2	2	2	2	2	2	2	2	CAHUIDE	50.8658	1	6	3	3	1	0	5	2	1	1	1	3	2	1	4	2	4	4	4	4	2
634	AC027612	M1A036	M1A036A	2015-04-02	NA	0	0	0	0	2	2	2	2	2	2	2	2	CAHUIDE	50.8658	1	6	3	3	1	0	5	2	1	1	1	3	2	1	4	2	4	4	4	4	2
635	AC028691	M1A036	M1A036A	2015-10-03	0	0	0	0	0	2	2	2	2	2	2	2	2	CAHUIDE	50.8658	1	6	3	3	1	0	5	2	1	1	1	3	2	1	4	2	4	4	4	4	2
636	AC029555	M1A036	M1A036A	16/04/2015	NA	0	0	0	0	2	2	2	2	2	2	2	2	CAHUIDE	50.8658	1	6	3	3	1	0	5	2	1	1	1	3	2	1	4	2	4	4	4	4	2
637	AC030477	M1A036	M1A036A	2015-11-05	NA	0	0	0	0	2	2	2	2	2	2	2	2	CAHUIDE	50.8658	1	6	3	3	1	0	5	2	1	1	1	3	2	1	4	2	4	4	4	4	2
638	AC032172	M1A036	M1A036A	2015-11-07	NA	0	0	0	0	2	2	2	2	2	2	2	2	CAHUIDE	50.8658	1	6	3	3	1	0	5	2	1	1	1	3	2	1	4	2	4	4	4	4	2
639	AC033270	M1A036	M1A036A	24/08/2015	NA	0	0	0	0	2	2	2	2	2	2	2	2	CAHUIDE	50.8658	1	6	3	3	1	0	5	2	1	1	1	3	2	1	4	2	4	4	4	4	2
640	AC033892	M1A036	M1A036A	2015-09-09	0	0	0	0	0	2	2	2	2	2	2	2	2	CAHUIDE	50.8658	1	6	3	3	1	0	5	2	1	1	1	3	2	1	4	2	4	4	4	4	2
641	AC034973	M1A036	M1A036A	23/10/2015	NA	0	0	0	1	2	2	2	2	2	2	2	2	CAHUIDE	50.8658	1	6	3	3	1	0	5	2	1	1	1	3	2	1	4	2	4	4	4	4	2
642	AC035748	M1A036	M1A036A	13/11/2015	NA	0	0	0	1	2	2	2	2	2	1	1	2	CAHUIDE	50.8658	1	6	3	3	1	0	5	2	1	1	1	3	2	1	4	2	4	4	4	4	2
643	AC036282	M1A036	M1A036A	2015-07-12	NA	0	0	0	0	2	2	2	2	2	2	2	2	CAHUIDE	50.8658	1	6	3	3	1	0	5	2	1	1	1	3	2	1	4	2	4	4	4	4	2
644	AC011548	M1A037	M1A037I	2013-02-09	1	1	0	0	0	2	2	2	2	2	2	2	2	CAHUIDE	6.49041	1	1	2	0	0	0	99	1	0	2	1	3	2	1	4	4	4	4	4	4	3
645	AC013319	M1A037	M1A037I	14/10/2013	0	0	0	0	0	2	2	2	2	2	2	2	2	CAHUIDE	6.49041	1	1	2	0	0	0	99	1	0	2	1	3	2	1	4	4	4	4	4	4	3
646	AC013531	M1A037	M1A037I	2013-04-11	0	0	0	0	0	2	2	2	2	2	2	2	2	CAHUIDE	6.49041	1	1	2	0	0	0	99	1	0	2	1	3	2	1	4	4	4	4	4	4	3
647	AC014635	M1A037	M1A037I	2013-03-12	0	0	0	0	0	2	2	2	2	2	2	2	2	CAHUIDE	6.49041	1	1	2	0	0	0	99	1	0	2	1	3	2	1	4	4	4	4	4	4	3
648	AC015527	M1A037	M1A037I	2014-07-01	0	0	0	0	0	2	2	2	2	2	2	2	2	CAHUIDE	6.49041	1	1	2	0	0	0	99	1	0	2	1	3	2	1	4	4	4	4	4	4	3
649	AC016461	M1A037	M1A037I	2014-04-02	0	0	0	0	0	2	2	2	2	2	2	2	2	CAHUIDE	6.49041	1	1	2	0	0	0	99	1	0	2	1	3	2	1	4	4	4	4	4	4	3
650	AC017373	M1A037	M1A037I	2014-04-03	0	0	0	0	0	2	2	2	2	2	2	2	2	CAHUIDE	6.49041	1	1	2	0	0	0	99	1	0	2	1	3	2	1	4	4	4	4	4	4	3
651	AC018332	M1A037	M1A037I	2014-03-04	0	0	0	0	0	2	2	2	2	2	2	2	2	CAHUIDE	6.49041	1	1	2	0	0	0	99	1	0	2	1	3	2	1	4	4	4	4	4	4	3
652	AC019458	M1A037	M1A037I	2014-10-05	0	0	0	0	0	2	2	2	2	2	2	2	2	CAHUIDE	6.49041	1	1	2	0	0	0	99	1	0	2	1	3	2	1	4	4	4	4	4	4	3
653	AC020100	M1A037	M1A037I	2014-03-06	0	0	0	0	0	2	2	2	2	2	2	2	2	CAHUIDE	6.49041	1	1	2	0	0	0	99	1	0	2	1	3	2	1	4	4	4	4	4	4	3
654	AC021387	M1A037	M1A037I	2014-07-07	0	0	0	0	0	2	2	2	2	2	2	2	2	CAHUIDE	6.49041	1	1	2	0	0	0	99	1	0	2	1	3	2	1	4	4	4	4	4	4	3
655	AC022068	M1A037	M1A037I	2014-06-08	0	0	0	0	0	2	2	2	2	2	2	2	2	CAHUIDE	6.49041	1	1	2	0	0	0	99	1	0	2	1	3	2	1	4	4	4	4	4	4	3
656	AC023146	M1A037	M1A037I	2014-05-09	0	0	0	0	0	2	2	2	2	2	2	2	2	CAHUIDE	6.49041	1	1	2	0	0	0	99	1	0	2	1	3	2	1	4	4	4	4	4	4	3
657	AC023929	M1A037	M1A037I	2014-09-10	0	0	0	0	0	2	2	2	2	2	2	2	2	CAHUIDE	6.49041	1	1	2	0	0	0	99	1	0	2	1	3	2	1	4	4	4	4	4	4	3
658	AC024595	M1A037	M1A037I	2014-04-11	0	0	0	0	0	2	2	2	2	2	2	2	2	CAHUIDE	6.49041	1	1	2	0	0	0	99	1	0	2	1	3	2	1	4	4	4	4	4	4	3
659	AC025807	M1A037	M1A037I	2014-04-12	0	0	0	0	0	2	2	2	2	2	2	2	2	CAHUIDE	6.49041	1	1	2	0	0	0	99	1	0	2	1	3	2	1	4	4	4	4	4	4	3
660	AC026599	M1A037	M1A037I	2015-07-01	NA	0	0	0	0	2	2	2	2	2	2	2	2	CAHUIDE	6.49041	1	1	2	0	0	0	99	1	0	2	1	3	2	1	4	4	4	4	4	4	3
661	AC027363	M1A037	M1A037I	2015-03-02	1	0	0	0	0	2	2	2	2	2	2	2	2	CAHUIDE	6.49041	1	1	2	0	0	0	99	1	0	2	1	3	2	1	4	4	4	4	4	4	3
662	AC028347	M1A037	M1A037I	2015-03-03	0	0	0	0	0	2	2	2	2	2	2	2	2	CAHUIDE	6.49041	1	1	2	0	0	0	99	1	0	2	1	3	2	1	4	4	4	4	4	4	3
663	AC029358	M1A037	M1A037I	14/04/2015	0	0	0	0	0	2	2	2	2	2	2	2	2	CAHUIDE	6.49041	1	1	2	0	0	0	99	1	0	2	1	3	2	1	4	4	4	4	4	4	3
664	AC030225	M1A037	M1A037I	2015-06-05	0	0	0	0	0	2	2	2	2	2	2	2	2	CAHUIDE	6.49041	1	1	2	0	0	0	99	1	0	2	1	3	2	1	4	4	4	4	4	4	3
665	AC030828	M1A037	M1A037I	2015-02-06	0	0	0	0	0	2	2	2	2	2	2	2	2	CAHUIDE	6.49041	1	1	2	0	0	0	99	1	0	2	1	3	2	1	4	4	4	4	4	4	3
666	AC031997	M1A037	M1A037I	2015-08-07	0	0	0	0	0	2	2	2	2	2	2	2	2	CAHUIDE	6.49041	1	1	2	0	0	0	99	1	0	2	1	3	2	1	4	4	4	4	4	4	3
667	AC032752	M1A037	M1A037I	2015-05-08	0	0	0	0	0	2	2	2	2	2	2	2	2	CAHUIDE	6.49041	1	1	2	0	0	0	99	1	0	2	1	3	2	1	4	4	4	4	4	4	3
668	AC033407	M1A037	M1A037I	2015-01-09	0	0	0	0	0	2	2	2	2	2	2	2	2	CAHUIDE	6.49041	1	1	2	0	0	0	99	1	0	2	1	3	2	1	4	4	4	4	4	4	3
669	AC034273	M1A037	M1A037I	2015-05-10	0	0	0	0	0	2	2	2	2	2	2	2	2	CAHUIDE	6.49041	1	1	2	0	0	0	99	1	0	2	1	3	2	1	4	4	4	4	4	4	3
670	AC035136	M1A037	M1A037I	2015-02-11	0	0	1	1	1	2	2	2	2	2	2	2	2	CAHUIDE	6.49041	1	1	2	0	0	0	99	1	0	2	1	3	2	1	4	4	4	4	4	4	3
671	AC036610	M1A037	M1A037I	18/12/2015	0	0	0	0	0	2	2	2	2	2	2	2	2	CAHUIDE	6.49041	1	1	2	0	0	0	99	1	0	2	1	3	2	1	4	4	4	4	4	4	3
672	AC032176	M1A038	M1A038B	2015-11-07	0	0	0	0	0	2	2	2	2	2	2	2	2	CAHUIDE	47.6438	2	7	13	2	1	0	9	1	2	2	1	99	2	1	2	4	4	2	4	4	3
673	AC032756	M1A038	M1A038B	2015-05-08	0	0	0	0	0	2	2	2	2	2	2	2	2	CAHUIDE	47.6438	2	7	13	2	1	0	9	1	2	2	1	99	2	1	2	4	4	2	4	4	3
674	AC033777	M1A038	M1A038B	2015-07-09	0	0	0	0	0	2	2	2	2	2	2	2	2	CAHUIDE	47.6438	2	7	13	2	1	0	9	1	2	2	1	99	2	1	2	4	4	2	4	4	3
675	AC034641	M1A038	M1A038B	2015-09-10	0	0	0	0	0	2	2	2	2	2	2	2	2	CAHUIDE	47.6438	2	7	13	2	1	0	9	1	2	2	1	99	2	1	2	4	4	2	4	4	3
676	AC035403	M1A038	M1A038B	2015-05-11	0	0	0	0	0	2	2	2	2	2	2	2	2	CAHUIDE	47.6438	2	7	13	2	1	0	9	1	2	2	1	99	2	1	2	4	4	2	4	4	3
677	AC036397	M1A038	M1A038B	2015-11-12	0	0	0	0	0	2	2	2	2	2	2	2	2	CAHUIDE	47.6438	2	7	13	2	1	0	9	1	2	2	1	99	2	1	2	4	4	2	4	4	3
678	PC001769	M1A038	M1A038B	2015-11-06	1	1	1	1	1	NA	NA	NA	NA	NA	NA	NA	NA	CAHUIDE	47.6438	2	7	13	2	1	0	9	1	2	2	1	99	2	1	2	4	4	2	4	4	3
679	AC008615	M1A038	M1A038D	2013-04-06	1	1	1	1	1	2	2	2	2	2	2	1	2	CAHUIDE	13.0795	2	7	13.08	1	1	0	99	1	2	2	1	99	2	1	2	4	4	2	4	4	3
680	AC009781	M1A038	M1A038D	2013-05-07	0	0	0	0	0	2	2	2	2	2	2	2	2	CAHUIDE	13.0795	2	7	13.08	1	1	0	99	1	2	2	1	99	2	1	2	4	4	2	4	4	3
681	AC010787	M1A038	M1A038D	2013-07-08	0	0	1	0	1	2	2	1	2	1	1	2	2	CAHUIDE	13.0795	2	7	13.08	1	1	0	99	1	2	2	1	99	2	1	2	4	4	2	4	4	3
682	AC011577	M1A038	M1A038D	2013-02-09	0	0	0	0	0	2	2	2	2	2	2	2	2	CAHUIDE	13.0795	2	7	13.08	1	1	0	99	1	2	2	1	99	2	1	2	4	4	2	4	4	3
683	AC012911	M1A038	M1A038D	2013-03-10	0	0	0	0	0	2	2	2	2	2	2	2	2	CAHUIDE	13.0795	2	7	13.08	1	1	0	99	1	2	2	1	99	2	1	2	4	4	2	4	4	3
684	AC013743	M1A038	M1A038D	2013-06-11	0	0	0	0	0	2	2	2	2	2	2	2	2	CAHUIDE	13.0795	2	7	13.08	1	1	0	99	1	2	2	1	99	2	1	2	4	4	2	4	4	3
685	AC014947	M1A038	M1A038D	2013-07-12	0	0	0	0	1	2	2	2	2	2	2	2	2	CAHUIDE	13.0795	2	7	13.08	1	1	0	99	1	2	2	1	99	2	1	2	4	4	2	4	4	3
686	AC015529	M1A038	M1A038D	2014-07-01	0	0	0	0	0	2	2	2	2	2	2	2	2	CAHUIDE	13.0795	2	7	13.08	1	1	0	99	1	2	2	1	99	2	1	2	4	4	2	4	4	3
687	AC017103	M1A038	M1A038D	19/02/2014	0	0	0	0	0	2	2	2	2	2	2	2	2	CAHUIDE	13.0795	2	7	13.08	1	1	0	99	1	2	2	1	99	2	1	2	4	4	2	4	4	3
688	AC017502	M1A038	M1A038D	2014-05-03	0	0	0	0	0	2	2	2	2	2	2	2	2	CAHUIDE	13.0795	2	7	13.08	1	1	0	99	1	2	2	1	99	2	1	2	4	4	2	4	4	3
689	AC018335	M1A038	M1A038D	2014-03-04	0	0	0	0	0	2	2	2	2	2	2	2	2	CAHUIDE	13.0795	2	7	13.08	1	1	0	99	1	2	2	1	99	2	1	2	4	4	2	4	4	3
690	AC019463	M1A038	M1A038D	2014-10-05	0	0	0	0	0	2	2	2	2	2	2	2	2	CAHUIDE	13.0795	2	7	13.08	1	1	0	99	1	2	2	1	99	2	1	2	4	4	2	4	4	3
691	AC020104	M1A038	M1A038D	2014-03-06	0	0	0	0	0	2	2	2	2	2	2	2	2	CAHUIDE	13.0795	2	7	13.08	1	1	0	99	1	2	2	1	99	2	1	2	4	4	2	4	4	3
692	AC021198	M1A038	M1A038D	2014-04-07	0	0	0	0	0	2	2	2	2	2	2	2	2	CAHUIDE	13.0795	2	7	13.08	1	1	0	99	1	2	2	1	99	2	1	2	4	4	2	4	4	3
693	AC022350	M1A038	M1A038D	2014-09-08	0	0	0	0	0	2	2	2	2	2	2	2	2	CAHUIDE	13.0795	2	7	13.08	1	1	0	99	1	2	2	1	99	2	1	2	4	4	2	4	4	3
694	AC022947	M1A038	M1A038D	2014-03-09	0	0	1	0	0	2	2	2	2	2	2	2	2	CAHUIDE	13.0795	2	7	13.08	1	1	0	99	1	2	2	1	99	2	1	2	4	4	2	4	4	3
695	AC024049	M1A038	M1A038D	2014-10-10	0	0	0	0	0	2	2	2	2	2	2	2	2	CAHUIDE	13.0795	2	7	13.08	1	1	0	99	1	2	2	1	99	2	1	2	4	4	2	4	4	3
696	AC024628	M1A038	M1A038D	2014-05-11	0	0	0	0	0	2	2	2	2	2	2	2	2	CAHUIDE	13.0795	2	7	13.08	1	1	0	99	1	2	2	1	99	2	1	2	4	4	2	4	4	3
697	AC025525	M1A038	M1A038D	2014-02-12	0	0	0	0	0	2	2	2	2	2	2	2	2	CAHUIDE	13.0795	2	7	13.08	1	1	0	99	1	2	2	1	99	2	1	2	4	4	2	4	4	3
698	AC026603	M1A038	M1A038D	2015-07-01	NA	0	0	0	0	2	2	2	2	2	2	2	2	CAHUIDE	13.0795	2	7	13.08	1	1	0	99	1	2	2	1	99	2	1	2	4	4	2	4	4	3
699	AC027366	M1A038	M1A038D	2015-03-02	0	0	0	0	0	2	2	2	2	2	2	2	2	CAHUIDE	13.0795	2	7	13.08	1	1	0	99	1	2	2	1	99	2	1	2	4	4	2	4	4	3
700	AC028428	M1A038	M1A038D	2015-04-03	0	0	0	0	0	2	2	2	2	2	2	2	2	CAHUIDE	13.0795	2	7	13.08	1	1	0	99	1	2	2	1	99	2	1	2	4	4	2	4	4	3
701	AC029559	M1A038	M1A038D	16/04/2015	0	0	0	0	0	2	2	2	2	2	2	2	2	CAHUIDE	13.0795	2	7	13.08	1	1	0	99	1	2	2	1	99	2	1	2	4	4	2	4	4	3
702	AC030482	M1A038	M1A038D	2015-11-05	0	0	0	0	0	2	2	2	2	2	2	2	2	CAHUIDE	13.0795	2	7	13.08	1	1	0	99	1	2	2	1	99	2	1	2	4	4	2	4	4	3
703	AC031431	M1A038	M1A038D	2015-11-06	0	0	0	0	0	2	2	2	2	2	2	2	2	CAHUIDE	13.0795	2	7	13.08	1	1	0	99	1	2	2	1	99	2	1	2	4	4	2	4	4	3
704	AC032177	M1A038	M1A038D	2015-11-07	0	0	0	0	0	2	2	2	2	2	2	2	2	CAHUIDE	13.0795	2	7	13.08	1	1	0	99	1	2	2	1	99	2	1	2	4	4	2	4	4	3
705	AC032757	M1A038	M1A038D	2015-05-08	0	0	0	0	0	2	2	2	2	2	2	2	2	CAHUIDE	13.0795	2	7	13.08	1	1	0	99	1	2	2	1	99	2	1	2	4	4	2	4	4	3
706	AC033893	M1A038	M1A038D	2015-09-09	0	0	0	0	0	2	2	2	2	2	2	2	2	CAHUIDE	13.0795	2	7	13.08	1	1	0	99	1	2	2	1	99	2	1	2	4	4	2	4	4	3
707	AC034642	M1A038	M1A038D	2015-09-10	0	0	0	0	0	2	2	2	2	2	2	2	2	CAHUIDE	13.0795	2	7	13.08	1	1	0	99	1	2	2	1	99	2	1	2	4	4	2	4	4	3
708	AC035751	M1A038	M1A038D	13/11/2015	0	0	0	0	0	2	2	2	2	2	2	2	2	CAHUIDE	13.0795	2	7	13.08	1	1	0	99	1	2	2	1	99	2	1	2	4	4	2	4	4	3
709	AC036076	M1A038	M1A038D	2015-03-12	1	0	0	0	0	2	2	2	2	2	2	2	2	CAHUIDE	13.0795	2	7	13.08	1	1	0	99	1	2	2	1	99	2	1	2	4	4	2	4	4	3
710	AC015121	M1A039	M1A039B	2013-11-12	0	0	0	0	1	2	2	2	2	2	2	2	2	CAHUIDE	48.6384	2	6	7	2	1	0	99	2	0	2	1	99	2	1	1	4	4	5	1	2	3
711	AC015530	M1A039	M1A039B	2014-07-01	1	1	0	1	1	2	2	2	2	2	2	2	2	CAHUIDE	48.6384	2	6	7	2	1	0	99	2	0	2	1	99	2	1	1	4	4	5	1	2	3
712	AC017063	M1A039	M1A039B	17/02/2014	NA	0	0	0	1	2	2	2	2	2	2	2	2	CAHUIDE	48.6384	2	6	7	2	1	0	99	2	0	2	1	99	2	1	1	4	4	5	1	2	3
713	AC017919	M1A039	M1A039B	14/03/2014	0	0	0	0	1	2	2	2	2	2	2	2	2	CAHUIDE	48.6384	2	6	7	2	1	0	99	2	0	2	1	99	2	1	1	4	4	5	1	2	3
714	AC019802	M1A039	M1A039B	21/05/2014	NA	0	0	0	0	2	2	2	2	2	2	2	2	CAHUIDE	48.6384	2	6	7	2	1	0	99	2	0	2	1	99	2	1	1	4	4	5	1	2	3
715	AC020463	M1A039	M1A039B	2014-09-06	0	0	0	0	1	2	2	2	2	2	2	2	2	CAHUIDE	48.6384	2	6	7	2	1	0	99	2	0	2	1	99	2	1	1	4	4	5	1	2	3
716	AC021620	M1A039	M1A039B	18/07/2014	NA	0	0	0	0	2	2	2	2	2	2	2	2	CAHUIDE	48.6384	2	6	7	2	1	0	99	2	0	2	1	99	2	1	1	4	4	5	1	2	3
717	AC022278	M1A039	M1A039B	2014-08-08	NA	0	0	0	0	2	2	2	2	2	2	2	2	CAHUIDE	48.6384	2	6	7	2	1	0	99	2	0	2	1	99	2	1	1	4	4	5	1	2	3
718	AC024073	M1A039	M1A039B	2014-11-10	NA	0	0	0	1	2	2	2	2	2	2	2	2	CAHUIDE	48.6384	2	6	7	2	1	0	99	2	0	2	1	99	2	1	1	4	4	5	1	2	3
719	AC024805	M1A039	M1A039B	2014-07-11	NA	0	0	0	1	2	2	2	2	2	2	1	2	CAHUIDE	48.6384	2	6	7	2	1	0	99	2	0	2	1	99	2	1	1	4	4	5	1	2	3
720	AC026239	M1A039	M1A039B	29/12/2014	0	0	0	0	0	2	2	2	2	2	2	2	2	CAHUIDE	48.6384	2	6	7	2	1	0	99	2	0	2	1	99	2	1	1	4	4	5	1	2	3
721	AC026965	M1A039	M1A039B	13/01/2015	NA	0	0	0	0	2	2	2	2	2	2	2	2	CAHUIDE	48.6384	2	6	7	2	1	0	99	2	0	2	1	99	2	1	1	4	4	5	1	2	3
722	AC028047	M1A039	M1A039B	17/02/2015	NA	0	0	0	0	2	2	2	2	2	2	2	2	CAHUIDE	48.6384	2	6	7	2	1	0	99	2	0	2	1	99	2	1	1	4	4	5	1	2	3
723	AC029690	M1A039	M1A039B	22/04/2015	NA	0	0	0	0	2	2	2	2	2	2	2	2	CAHUIDE	48.6384	2	6	7	2	1	0	99	2	0	2	1	99	2	1	1	4	4	5	1	2	3
724	AC030657	M1A039	M1A039B	15/05/2015	NA	0	0	0	0	2	2	2	2	2	2	2	2	CAHUIDE	48.6384	2	6	7	2	1	0	99	2	0	2	1	99	2	1	1	4	4	5	1	2	3
725	AC031583	M1A039	M1A039B	19/06/2015	0	0	0	0	0	2	2	2	2	2	2	2	2	CAHUIDE	48.6384	2	6	7	2	1	0	99	2	0	2	1	99	2	1	1	4	4	5	1	2	3
726	AC035050	M1A039	M1A039B	28/10/2015	NA	0	1	1	1	2	2	2	2	2	2	2	2	CAHUIDE	48.6384	2	6	7	2	1	0	99	2	0	2	1	99	2	1	1	4	4	5	1	2	3
727	AC035829	M1A039	M1A039B	17/11/2015	NA	0	1	1	1	2	2	2	2	2	2	1	2	CAHUIDE	48.6384	2	6	7	2	1	0	99	2	0	2	1	99	2	1	1	4	4	5	1	2	3
728	PC000813	M1A039	M1A039B	2013-07-11	1	1	0	0	0	NA	NA	NA	NA	NA	NA	NA	NA	CAHUIDE	48.6384	2	6	7	2	1	0	99	2	0	2	1	99	2	1	1	4	4	5	1	2	3
729	PC001221	M1A039	M1A039B	2014-07-04	1	1	NA	NA	NA	NA	NA	NA	NA	NA	NA	NA	NA	CAHUIDE	48.6384	2	6	7	2	1	0	99	2	0	2	1	99	2	1	1	4	4	5	1	2	3
730	PC001794	M1A039	M1A039B	30/07/2015	NA	0	NA	NA	NA	NA	NA	NA	NA	NA	NA	NA	NA	CAHUIDE	48.6384	2	6	7	2	1	0	99	2	0	2	1	99	2	1	1	4	4	5	1	2	3
731	AC014396	M1A039	M1A039C	19/11/2013	1	1	0	0	0	2	2	2	2	2	2	2	2	CAHUIDE	27.9863	2	10	1	2	0	0	99	2	0	2	1	99	2	1	1	4	4	5	1	2	3
732	AC015122	M1A039	M1A039C	2013-11-12	0	0	0	0	1	2	2	2	2	2	2	2	2	CAHUIDE	27.9863	2	10	1	2	0	0	99	2	0	2	1	99	2	1	1	4	4	5	1	2	3
733	AC015531	M1A039	M1A039C	2014-07-01	1	1	0	0	1	2	2	2	2	2	2	2	2	CAHUIDE	27.9863	2	10	1	2	0	0	99	2	0	2	1	99	2	1	1	4	4	5	1	2	3
734	AC017064	M1A039	M1A039C	17/02/2014	NA	0	0	0	0	2	2	2	2	2	2	2	2	CAHUIDE	27.9863	2	10	1	2	0	0	99	2	0	2	1	99	2	1	1	4	4	5	1	2	3
735	AC018957	M1A039	M1A039C	22/04/2014	NA	0	0	0	0	2	2	2	2	2	2	2	2	CAHUIDE	27.9863	2	10	1	2	0	0	99	2	0	2	1	99	2	1	1	4	4	5	1	2	3
736	AC020754	M1A039	M1A039C	27/06/2014	0	0	0	0	0	2	2	2	2	2	2	2	2	CAHUIDE	27.9863	2	10	1	2	0	0	99	2	0	2	1	99	2	1	1	4	4	5	1	2	3
737	AC021657	M1A039	M1A039C	23/07/2014	NA	0	0	0	0	2	2	2	2	2	2	2	2	CAHUIDE	27.9863	2	10	1	2	0	0	99	2	0	2	1	99	2	1	1	4	4	5	1	2	3
738	AC022279	M1A039	M1A039C	2014-08-08	NA	0	0	0	0	2	2	2	2	2	2	2	2	CAHUIDE	27.9863	2	10	1	2	0	0	99	2	0	2	1	99	2	1	1	4	4	5	1	2	3
739	AC023058	M1A039	M1A039C	2014-04-09	0	0	0	0	0	2	2	2	2	2	2	2	2	CAHUIDE	27.9863	2	10	1	2	0	0	99	2	0	2	1	99	2	1	1	4	4	5	1	2	3
740	AC024074	M1A039	M1A039C	2014-11-10	NA	0	0	0	0	2	2	2	2	2	2	2	2	CAHUIDE	27.9863	2	10	1	2	0	0	99	2	0	2	1	99	2	1	1	4	4	5	1	2	3
741	AC024806	M1A039	M1A039C	2014-07-11	NA	0	1	1	1	2	2	2	2	2	2	2	2	CAHUIDE	27.9863	2	10	1	2	0	0	99	2	0	2	1	99	2	1	1	4	4	5	1	2	3
742	AC026240	M1A039	M1A039C	29/12/2014	0	0	0	0	0	2	2	2	2	2	2	2	2	CAHUIDE	27.9863	2	10	1	2	0	0	99	2	0	2	1	99	2	1	1	4	4	5	1	2	3
743	AC026966	M1A039	M1A039C	13/01/2015	NA	0	0	0	0	2	2	2	2	2	2	2	2	CAHUIDE	27.9863	2	10	1	2	0	0	99	2	0	2	1	99	2	1	1	4	4	5	1	2	3
744	AC028766	M1A039	M1A039C	13/03/2015	0	0	0	0	0	2	2	2	2	2	2	2	2	CAHUIDE	27.9863	2	10	1	2	0	0	99	2	0	2	1	99	2	1	1	4	4	5	1	2	3
745	AC029691	M1A039	M1A039C	22/04/2015	NA	0	0	0	0	2	2	2	2	2	2	2	2	CAHUIDE	27.9863	2	10	1	2	0	0	99	2	0	2	1	99	2	1	1	4	4	5	1	2	3
746	AC030658	M1A039	M1A039C	15/05/2015	NA	0	0	0	0	2	2	2	2	2	2	2	2	CAHUIDE	27.9863	2	10	1	2	0	0	99	2	0	2	1	99	2	1	1	4	4	5	1	2	3
747	AC031584	M1A039	M1A039C	19/06/2015	0	0	0	0	0	2	2	2	2	2	2	2	2	CAHUIDE	27.9863	2	10	1	2	0	0	99	2	0	2	1	99	2	1	1	4	4	5	1	2	3
748	AC035051	M1A039	M1A039C	28/10/2015	NA	0	0	0	0	2	2	2	2	2	2	2	2	CAHUIDE	27.9863	2	10	1	2	0	0	99	2	0	2	1	99	2	1	1	4	4	5	1	2	3
749	AC035532	M1A039	M1A039C	2015-09-11	NA	0	0	0	0	2	2	2	2	2	2	2	2	CAHUIDE	27.9863	2	10	1	2	0	0	99	2	0	2	1	99	2	1	1	4	4	5	1	2	3
750	AC036173	M1A039	M1A039C	2015-04-12	NA	0	0	0	0	2	2	2	2	2	2	2	2	CAHUIDE	27.9863	2	10	1	2	0	0	99	2	0	2	1	99	2	1	1	4	4	5	1	2	3
751	PC001799	M1A039	M1A039C	2015-10-08	NA	0	NA	NA	NA	NA	NA	NA	NA	NA	NA	NA	NA	CAHUIDE	27.9863	2	10	1	2	0	0	99	2	0	2	1	99	2	1	1	4	4	5	1	2	3
752	AC011551	M1A041	M1A041B	2013-02-09	1	1	1	1	1	2	2	2	2	2	2	1	2	CAHUIDE	33.7781	2	4	1	7	5	0	99	0	1	2	1	99	6	1	1	4	4	4	4	4	1
753	AC012807	M1A041	M1A041B	2013-02-10	0	0	0	0	1	2	2	2	2	2	2	2	2	CAHUIDE	33.7781	2	4	1	7	5	0	99	0	1	2	1	99	6	1	1	4	4	4	4	4	1
754	AC013749	M1A041	M1A041B	2013-06-11	1	1	0	0	1	2	2	2	2	2	2	2	2	CAHUIDE	33.7781	2	4	1	7	5	0	99	0	1	2	1	99	6	1	1	4	4	4	4	4	1
755	AC014543	M1A041	M1A041B	2013-02-12	1	1	1	0	1	2	2	2	2	2	2	2	2	CAHUIDE	33.7781	2	4	1	7	5	0	99	0	1	2	1	99	6	1	1	4	4	4	4	4	1
756	AC015533	M1A041	M1A041B	2014-07-01	1	1	1	0	1	2	2	2	2	2	2	1	2	CAHUIDE	33.7781	2	4	1	7	5	0	99	0	1	2	1	99	6	1	1	4	4	4	4	4	1
757	AC017068	M1A041	M1A041B	17/02/2014	0	0	0	0	1	2	2	2	2	2	2	2	2	CAHUIDE	33.7781	2	4	1	7	5	0	99	0	1	2	1	99	6	1	1	4	4	4	4	4	1
758	AC017405	M1A041	M1A041B	2014-04-03	0	0	1	1	1	2	2	2	2	2	2	2	2	CAHUIDE	33.7781	2	4	1	7	5	0	99	0	1	2	1	99	6	1	1	4	4	4	4	4	1
759	AC018339	M1A041	M1A041B	2014-03-04	1	0	0	0	0	2	2	2	2	2	2	2	2	CAHUIDE	33.7781	2	4	1	7	5	0	99	0	1	2	1	99	6	1	1	4	4	4	4	4	1
760	AC019191	M1A041	M1A041B	2014-06-05	0	0	0	0	0	2	2	2	2	2	2	2	2	CAHUIDE	33.7781	2	4	1	7	5	0	99	0	1	2	1	99	6	1	1	4	4	4	4	4	1
761	AC020109	M1A041	M1A041B	2014-03-06	0	0	0	0	0	2	2	2	2	2	2	2	2	CAHUIDE	33.7781	2	4	1	7	5	0	99	0	1	2	1	99	6	1	1	4	4	4	4	4	1
762	AC021015	M1A041	M1A041B	2014-02-07	0	0	0	0	0	2	2	2	2	2	2	2	2	CAHUIDE	33.7781	2	4	1	7	5	0	99	0	1	2	1	99	6	1	1	4	4	4	4	4	1
763	AC022353	M1A041	M1A041B	2014-09-08	0	0	0	0	0	2	2	2	2	2	2	2	2	CAHUIDE	33.7781	2	4	1	7	5	0	99	0	1	2	1	99	6	1	1	4	4	4	4	4	1
764	AC022949	M1A041	M1A041B	2014-03-09	0	0	0	0	0	2	2	2	2	2	2	2	2	CAHUIDE	33.7781	2	4	1	7	5	0	99	0	1	2	1	99	6	1	1	4	4	4	4	4	1
765	AC023682	M1A041	M1A041B	2014-06-10	0	0	0	0	1	2	2	2	2	2	2	2	2	CAHUIDE	33.7781	2	4	1	7	5	0	99	0	1	2	1	99	6	1	1	4	4	4	4	4	1
766	AC024598	M1A041	M1A041B	2014-04-11	0	0	0	0	0	2	2	2	2	2	2	2	2	CAHUIDE	33.7781	2	4	1	7	5	0	99	0	1	2	1	99	6	1	1	4	4	4	4	4	1
767	AC025530	M1A041	M1A041B	2014-02-12	0	0	0	0	0	2	2	2	2	2	2	2	2	CAHUIDE	33.7781	2	4	1	7	5	0	99	0	1	2	1	99	6	1	1	4	4	4	4	4	1
768	AC026519	M1A041	M1A041B	2015-06-01	NA	0	0	0	0	2	2	2	2	2	2	2	2	CAHUIDE	33.7781	2	4	1	7	5	0	99	0	1	2	1	99	6	1	1	4	4	4	4	4	1
769	AC027217	M1A041	M1A041B	2015-02-02	0	0	0	0	1	2	2	2	2	2	2	2	2	CAHUIDE	33.7781	2	4	1	7	5	0	99	0	1	2	1	99	6	1	1	4	4	4	4	4	1
770	AC028432	M1A041	M1A041B	2015-04-03	0	0	0	0	0	2	2	2	2	2	2	2	2	CAHUIDE	33.7781	2	4	1	7	5	0	99	0	1	2	1	99	6	1	1	4	4	4	4	4	1
771	AC029560	M1A041	M1A041B	16/04/2015	0	0	0	0	0	2	2	2	2	2	2	2	2	CAHUIDE	33.7781	2	4	1	7	5	0	99	0	1	2	1	99	6	1	1	4	4	4	4	4	1
772	AC030484	M1A041	M1A041B	2015-11-05	0	0	0	0	0	2	2	2	2	2	2	2	2	CAHUIDE	33.7781	2	4	1	7	5	0	99	0	1	2	1	99	6	1	1	4	4	4	4	4	1
773	AC031205	M1A041	M1A041B	2015-05-06	0	0	0	0	0	2	2	2	2	2	2	2	2	CAHUIDE	33.7781	2	4	1	7	5	0	99	0	1	2	1	99	6	1	1	4	4	4	4	4	1
774	AC032280	M1A041	M1A041B	15/07/2015	0	0	0	0	0	2	2	2	2	2	2	2	2	CAHUIDE	33.7781	2	4	1	7	5	0	99	0	1	2	1	99	6	1	1	4	4	4	4	4	1
775	AC032758	M1A041	M1A041B	2015-05-08	0	0	0	0	0	2	2	2	2	2	2	2	2	CAHUIDE	33.7781	2	4	1	7	5	0	99	0	1	2	1	99	6	1	1	4	4	4	4	4	1
776	AC033780	M1A041	M1A041B	2015-07-09	0	0	0	0	0	2	2	2	2	2	2	2	2	CAHUIDE	33.7781	2	4	1	7	5	0	99	0	1	2	1	99	6	1	1	4	4	4	4	4	1
777	AC034561	M1A041	M1A041B	2015-07-10	0	0	0	0	0	2	2	2	2	2	2	2	2	CAHUIDE	33.7781	2	4	1	7	5	0	99	0	1	2	1	99	6	1	1	4	4	4	4	4	1
778	AC035262	M1A041	M1A041B	2015-03-11	0	0	0	0	0	2	2	2	2	2	2	2	2	CAHUIDE	33.7781	2	4	1	7	5	0	99	0	1	2	1	99	6	1	1	4	4	4	4	4	1
779	AC036400	M1A041	M1A041B	2015-11-12	0	0	0	0	0	2	2	2	2	2	2	2	2	CAHUIDE	33.7781	2	4	1	7	5	0	99	0	1	2	1	99	6	1	1	4	4	4	4	4	1
780	AC013750	M1A041	M1A041D	2013-06-11	1	1	0	0	0	2	2	2	2	2	2	2	2	CAHUIDE	13.0247	2	5	1	0	0	0	99	0	1	2	1	99	6	1	1	4	4	4	4	4	1
781	AC014639	M1A041	M1A041D	2013-03-12	0	0	0	0	0	2	2	2	2	2	2	2	2	CAHUIDE	13.0247	2	5	1	0	0	0	99	0	1	2	1	99	6	1	1	4	4	4	4	4	1
782	AC016278	M1A041	M1A041D	27/01/2014	1	1	0	0	0	2	2	2	2	2	2	2	2	CAHUIDE	13.0247	2	5	1	0	0	0	99	0	1	2	1	99	6	1	1	4	4	4	4	4	1
783	AC018102	M1A041	M1A041D	28/03/2014	1	0	0	0	0	2	2	2	2	2	2	2	2	CAHUIDE	13.0247	2	5	1	0	0	0	99	0	1	2	1	99	6	1	1	4	4	4	4	4	1
784	AC018341	M1A041	M1A041D	2014-03-04	NA	0	0	0	0	2	2	2	2	2	2	2	2	CAHUIDE	13.0247	2	5	1	0	0	0	99	0	1	2	1	99	6	1	1	4	4	4	4	4	1
785	AC019192	M1A041	M1A041D	2014-06-05	1	1	0	0	0	2	2	2	2	2	2	2	2	CAHUIDE	13.0247	2	5	1	0	0	0	99	0	1	2	1	99	6	1	1	4	4	4	4	4	1
786	AC020110	M1A041	M1A041D	2014-03-06	0	0	0	0	0	2	2	2	2	2	2	2	2	CAHUIDE	13.0247	2	5	1	0	0	0	99	0	1	2	1	99	6	1	1	4	4	4	4	4	1
787	AC021391	M1A041	M1A041D	2014-07-07	NA	0	0	0	0	2	2	2	2	2	2	2	2	CAHUIDE	13.0247	2	5	1	0	0	0	99	0	1	2	1	99	6	1	1	4	4	4	4	4	1
788	AC022354	M1A041	M1A041D	2014-09-08	NA	0	0	0	0	2	2	2	2	2	2	2	2	CAHUIDE	13.0247	2	5	1	0	0	0	99	0	1	2	1	99	6	1	1	4	4	4	4	4	1
789	AC022950	M1A041	M1A041D	2014-03-09	1	1	1	0	1	2	2	2	2	2	2	2	2	CAHUIDE	13.0247	2	5	1	0	0	0	99	0	1	2	1	99	6	1	1	4	4	4	4	4	1
790	AC032984	M1A041	M1A041D	2015-10-08	NA	0	1	1	1	2	2	1	2	2	1	1	2	CAHUIDE	13.0247	2	5	1	0	0	0	99	0	1	2	1	99	6	1	1	4	4	4	4	4	1
791	AC036335	M1A041	M1A041D	2015-10-12	NA	0	0	0	0	2	2	2	2	2	2	2	2	CAHUIDE	13.0247	2	5	1	0	0	0	99	0	1	2	1	99	6	1	1	4	4	4	4	4	1
792	AC023881	M1A043	M1A043C	2014-08-10	0	0	0	0	0	2	2	2	2	2	2	2	2	CAHUIDE	12.5315	1	8	2	1	0	0	99	1	1	2	1	99	2	1	1	4	4	2	4	3	1
793	AC024948	M1A043	M1A043C	2014-11-11	1	0	0	0	0	2	2	2	2	2	2	2	2	CAHUIDE	12.5315	1	8	2	1	0	0	99	1	1	2	1	99	2	1	1	4	4	2	4	3	1
794	AC025914	M1A043	M1A043C	2014-06-12	0	0	0	0	0	2	2	2	2	2	2	2	2	CAHUIDE	12.5315	1	8	2	1	0	0	99	1	1	2	1	99	2	1	1	4	4	2	4	3	1
795	AC026968	M1A043	M1A043C	13/01/2015	NA	0	0	0	0	2	2	2	2	2	2	2	2	CAHUIDE	12.5315	1	8	2	1	0	0	99	1	1	2	1	99	2	1	1	4	4	2	4	3	1
796	AC027679	M1A043	M1A043C	2015-05-02	0	0	0	0	0	2	2	2	2	2	2	2	2	CAHUIDE	12.5315	1	8	2	1	0	0	99	1	1	2	1	99	2	1	1	4	4	2	4	3	1
797	AC028764	M1A043	M1A043C	13/03/2015	0	0	0	0	0	2	2	2	2	2	2	2	2	CAHUIDE	12.5315	1	8	2	1	0	0	99	1	1	2	1	99	2	1	1	4	4	2	4	3	1
798	AC029742	M1A043	M1A043C	23/04/2015	0	0	0	0	0	2	2	2	2	2	2	2	2	CAHUIDE	12.5315	1	8	2	1	0	0	99	1	1	2	1	99	2	1	1	4	4	2	4	3	1
799	AC030688	M1A043	M1A043C	22/05/2015	0	0	0	0	0	2	2	2	2	2	2	2	2	CAHUIDE	12.5315	1	8	2	1	0	0	99	1	1	2	1	99	2	1	1	4	4	2	4	3	1
800	AC031381	M1A043	M1A043C	2015-10-06	0	0	0	0	0	2	2	2	2	2	2	2	2	CAHUIDE	12.5315	1	8	2	1	0	0	99	1	1	2	1	99	2	1	1	4	4	2	4	3	1
801	AC032182	M1A043	M1A043C	2015-11-07	0	0	0	0	0	2	2	2	2	2	2	2	2	CAHUIDE	12.5315	1	8	2	1	0	0	99	1	1	2	1	99	2	1	1	4	4	2	4	3	1
802	AC032764	M1A043	M1A043C	2015-05-08	0	0	0	0	0	2	2	2	2	2	2	2	2	CAHUIDE	12.5315	1	8	2	1	0	0	99	1	1	2	1	99	2	1	1	4	4	2	4	3	1
803	AC033783	M1A043	M1A043C	2015-07-09	0	0	1	1	1	2	2	2	2	2	2	2	2	CAHUIDE	12.5315	1	8	2	1	0	0	99	1	1	2	1	99	2	1	1	4	4	2	4	3	1
804	AC034959	M1A043	M1A043C	21/10/2015	0	0	0	0	0	2	2	2	2	2	2	2	2	CAHUIDE	12.5315	1	8	2	1	0	0	99	1	1	2	1	99	2	1	1	4	4	2	4	3	1
805	AC035752	M1A043	M1A043C	13/11/2015	0	0	0	0	0	2	2	2	2	2	2	2	2	CAHUIDE	12.5315	1	8	2	1	0	0	99	1	1	2	1	99	2	1	1	4	4	2	4	3	1
806	AC036576	M1A043	M1A043C	16/12/2015	0	0	0	0	0	2	2	2	2	2	2	2	2	CAHUIDE	12.5315	1	8	2	1	0	0	99	1	1	2	1	99	2	1	1	4	4	2	4	3	1
807	PC001485	M1A043	M1A043C	2014-01-09	1	1	0	0	1	NA	NA	NA	NA	NA	NA	NA	NA	CAHUIDE	12.5315	1	8	2	1	0	0	99	1	1	2	1	99	2	1	1	4	4	2	4	3	1
808	AC014952	M1A043	M1A043D	2013-07-12	1	1	1	0	0	2	2	2	2	2	2	2	2	CAHUIDE	11.0411	1	6	2	1	0	0	99	1	1	2	1	99	2	1	1	4	4	2	4	3	1
809	AC015966	M1A043	M1A043D	14/01/2014	0	0	1	0	1	2	2	2	2	2	2	2	2	CAHUIDE	11.0411	1	6	2	1	0	0	99	1	1	2	1	99	2	1	1	4	4	2	4	3	1
810	AC016874	M1A043	M1A043D	2014-10-02	1	0	0	0	0	2	2	2	2	2	2	2	2	CAHUIDE	11.0411	1	6	2	1	0	0	99	1	1	2	1	99	2	1	1	4	4	2	4	3	1
811	AC017407	M1A043	M1A043D	2014-04-03	1	0	0	0	0	2	2	2	2	2	2	2	2	CAHUIDE	11.0411	1	6	2	1	0	0	99	1	1	2	1	99	2	1	1	4	4	2	4	3	1
812	AC018345	M1A043	M1A043D	2014-03-04	1	0	0	0	0	2	2	2	2	2	2	2	2	CAHUIDE	11.0411	1	6	2	1	0	0	99	1	1	2	1	99	2	1	1	4	4	2	4	3	1
813	AC019359	M1A043	M1A043D	2014-08-05	1	0	0	0	0	2	2	2	2	2	2	2	2	CAHUIDE	11.0411	1	6	2	1	0	0	99	1	1	2	1	99	2	1	1	4	4	2	4	3	1
814	AC020116	M1A043	M1A043D	2014-03-06	1	0	0	0	0	2	2	2	2	2	2	2	2	CAHUIDE	11.0411	1	6	2	1	0	0	99	1	1	2	1	99	2	1	1	4	4	2	4	3	1
815	AC021019	M1A043	M1A043D	2014-02-07	1	0	0	0	0	2	2	2	2	2	2	2	2	CAHUIDE	11.0411	1	6	2	1	0	0	99	1	1	2	1	99	2	1	1	4	4	2	4	3	1
816	AC022417	M1A043	M1A043D	2014-11-08	1	0	0	0	0	2	2	2	2	2	2	2	2	CAHUIDE	11.0411	1	6	2	1	0	0	99	1	1	2	1	99	2	1	1	4	4	2	4	3	1
817	AC022957	M1A043	M1A043D	2014-03-09	0	0	0	0	0	2	2	2	2	2	2	2	2	CAHUIDE	11.0411	1	6	2	1	0	0	99	1	1	2	1	99	2	1	1	4	4	2	4	3	1
818	AC023882	M1A043	M1A043D	2014-08-10	1	0	0	0	0	2	2	2	2	2	2	2	2	CAHUIDE	11.0411	1	6	2	1	0	0	99	1	1	2	1	99	2	1	1	4	4	2	4	3	1
819	AC024751	M1A043	M1A043D	2014-06-11	1	0	0	0	0	2	2	2	2	2	2	2	2	CAHUIDE	11.0411	1	6	2	1	0	0	99	1	1	2	1	99	2	1	1	4	4	2	4	3	1
820	AC025667	M1A043	M1A043D	2014-03-12	0	0	0	0	0	2	2	2	2	2	2	2	2	CAHUIDE	11.0411	1	6	2	1	0	0	99	1	1	2	1	99	2	1	1	4	4	2	4	3	1
821	AC026772	M1A043	M1A043D	2015-09-01	NA	0	0	0	0	2	2	2	2	2	2	2	2	CAHUIDE	11.0411	1	6	2	1	0	0	99	1	1	2	1	99	2	1	1	4	4	2	4	3	1
822	AC027219	M1A043	M1A043D	2015-02-02	NA	0	0	0	0	2	2	2	2	2	2	2	2	CAHUIDE	11.0411	1	6	2	1	0	0	99	1	1	2	1	99	2	1	1	4	4	2	4	3	1
823	AC028765	M1A043	M1A043D	13/03/2015	0	0	0	0	0	2	2	2	2	2	2	2	2	CAHUIDE	11.0411	1	6	2	1	0	0	99	1	1	2	1	99	2	1	1	4	4	2	4	3	1
824	AC029743	M1A043	M1A043D	23/04/2015	NA	0	0	0	0	2	2	2	2	2	2	2	2	CAHUIDE	11.0411	1	6	2	1	0	0	99	1	1	2	1	99	2	1	1	4	4	2	4	3	1
825	AC030025	M1A043	M1A043D	2015-05-05	NA	0	0	0	0	2	2	2	2	2	2	2	2	CAHUIDE	11.0411	1	6	2	1	0	0	99	1	1	2	1	99	2	1	1	4	4	2	4	3	1
826	AC031382	M1A043	M1A043D	2015-10-06	0	0	0	0	0	2	2	2	2	2	2	2	2	CAHUIDE	11.0411	1	6	2	1	0	0	99	1	1	2	1	99	2	1	1	4	4	2	4	3	1
827	AC032183	M1A043	M1A043D	2015-11-07	NA	0	0	0	0	2	2	2	2	2	2	2	2	CAHUIDE	11.0411	1	6	2	1	0	0	99	1	1	2	1	99	2	1	1	4	4	2	4	3	1
828	AC034106	M1A043	M1A043D	23/09/2015	0	0	0	0	0	2	2	2	2	1	2	2	2	CAHUIDE	11.0411	1	6	2	1	0	0	99	1	1	2	1	99	2	1	1	4	4	2	4	3	1
829	AC034960	M1A043	M1A043D	21/10/2015	NA	0	0	0	0	2	2	2	2	2	2	2	2	CAHUIDE	11.0411	1	6	2	1	0	0	99	1	1	2	1	99	2	1	1	4	4	2	4	3	1
830	AC035406	M1A043	M1A043D	2015-05-11	NA	0	0	0	0	2	2	2	2	2	2	2	2	CAHUIDE	11.0411	1	6	2	1	0	0	99	1	1	2	1	99	2	1	1	4	4	2	4	3	1
831	AC009117	M1A043	M1A043E	2013-12-06	1	1	1	1	1	2	2	2	2	2	2	2	2	CAHUIDE	9.33151	1	3	2	0	0	0	99	1	1	2	1	99	2	1	1	4	4	2	4	3	1
832	AC010343	M1A043	M1A043E	13/07/2013	0	0	0	0	0	2	2	2	2	2	2	2	2	CAHUIDE	9.33151	1	3	2	0	0	0	99	1	1	2	1	99	2	1	1	4	4	2	4	3	1
833	AC011394	M1A043	M1A043E	19/08/2013	0	0	0	0	0	2	2	2	2	2	2	2	2	CAHUIDE	9.33151	1	3	2	0	0	0	99	1	1	2	1	99	2	1	1	4	4	2	4	3	1
834	AC011785	M1A043	M1A043E	2013-04-09	0	0	0	0	0	2	2	2	2	2	2	2	2	CAHUIDE	9.33151	1	3	2	0	0	0	99	1	1	2	1	99	2	1	1	4	4	2	4	3	1
835	AC012811	M1A043	M1A043E	2013-02-10	0	0	0	0	0	2	2	2	2	2	2	2	2	CAHUIDE	9.33151	1	3	2	0	0	0	99	1	1	2	1	99	2	1	1	4	4	2	4	3	1
836	AC013537	M1A043	M1A043E	2013-04-11	NA	0	0	0	0	2	2	2	2	2	2	2	2	CAHUIDE	9.33151	1	3	2	0	0	0	99	1	1	2	1	99	2	1	1	4	4	2	4	3	1
837	AC014953	M1A043	M1A043E	2013-07-12	0	0	0	0	0	2	2	2	2	2	2	2	2	CAHUIDE	9.33151	1	3	2	0	0	0	99	1	1	2	1	99	2	1	1	4	4	2	4	3	1
838	AC015539	M1A043	M1A043E	2014-07-01	0	0	1	0	1	2	2	2	2	2	2	2	2	CAHUIDE	9.33151	1	3	2	0	0	0	99	1	1	2	1	99	2	1	1	4	4	2	4	3	1
839	AC016875	M1A043	M1A043E	2014-10-02	0	0	0	0	0	2	2	2	2	2	2	2	2	CAHUIDE	9.33151	1	3	2	0	0	0	99	1	1	2	1	99	2	1	1	4	4	2	4	3	1
840	AC017408	M1A043	M1A043E	2014-04-03	0	0	0	0	0	2	2	2	2	2	2	2	2	CAHUIDE	9.33151	1	3	2	0	0	0	99	1	1	2	1	99	2	1	1	4	4	2	4	3	1
841	AC018726	M1A043	M1A043E	2014-09-04	0	0	0	0	0	2	2	2	2	2	2	2	2	CAHUIDE	9.33151	1	3	2	0	0	0	99	1	1	2	1	99	2	1	1	4	4	2	4	3	1
842	AC019360	M1A043	M1A043E	2014-08-05	0	0	0	0	0	2	2	2	2	2	2	2	2	CAHUIDE	9.33151	1	3	2	0	0	0	99	1	1	2	1	99	2	1	1	4	4	2	4	3	1
843	AC020117	M1A043	M1A043E	2014-03-06	0	0	0	0	0	2	2	2	2	2	2	2	2	CAHUIDE	9.33151	1	3	2	0	0	0	99	1	1	2	1	99	2	1	1	4	4	2	4	3	1
844	AC021202	M1A043	M1A043E	2014-04-07	0	0	0	0	0	2	2	2	2	2	2	2	2	CAHUIDE	9.33151	1	3	2	0	0	0	99	1	1	2	1	99	2	1	1	4	4	2	4	3	1
845	AC022072	M1A043	M1A043E	2014-06-08	0	0	0	0	0	2	2	2	2	2	2	2	2	CAHUIDE	9.33151	1	3	2	0	0	0	99	1	1	2	1	99	2	1	1	4	4	2	4	3	1
846	AC022958	M1A043	M1A043E	2014-03-09	0	0	0	0	0	2	2	2	2	2	2	2	2	CAHUIDE	9.33151	1	3	2	0	0	0	99	1	1	2	1	99	2	1	1	4	4	2	4	3	1
847	AC023883	M1A043	M1A043E	2014-08-10	0	0	0	0	0	2	2	2	2	2	2	2	2	CAHUIDE	9.33151	1	3	2	0	0	0	99	1	1	2	1	99	2	1	1	4	4	2	4	3	1
848	AC024603	M1A043	M1A043E	2014-04-11	0	0	0	0	0	2	2	2	2	2	2	2	2	CAHUIDE	9.33151	1	3	2	0	0	0	99	1	1	2	1	99	2	1	1	4	4	2	4	3	1
849	AC026106	M1A043	M1A043E	2014-12-12	0	0	0	0	0	2	2	2	2	2	2	2	2	CAHUIDE	9.33151	1	3	2	0	0	0	99	1	1	2	1	99	2	1	1	4	4	2	4	3	1
850	AC026773	M1A043	M1A043E	2015-09-01	NA	0	0	0	0	2	2	2	2	2	2	2	2	CAHUIDE	9.33151	1	3	2	0	0	0	99	1	1	2	1	99	2	1	1	4	4	2	4	3	1
851	AC027220	M1A043	M1A043E	2015-02-02	0	0	0	0	1	2	2	2	2	2	1	2	2	CAHUIDE	9.33151	1	3	2	0	0	0	99	1	1	2	1	99	2	1	1	4	4	2	4	3	1
852	AC028693	M1A043	M1A043E	2015-10-03	0	0	0	0	0	2	2	2	2	2	2	2	2	CAHUIDE	9.33151	1	3	2	0	0	0	99	1	1	2	1	99	2	1	1	4	4	2	4	3	1
853	AC029366	M1A043	M1A043E	14/04/2015	0	0	0	0	0	2	2	2	2	2	2	2	2	CAHUIDE	9.33151	1	3	2	0	0	0	99	1	1	2	1	99	2	1	1	4	4	2	4	3	1
854	AC030026	M1A043	M1A043E	2015-05-05	0	0	0	0	0	2	2	2	2	2	2	2	2	CAHUIDE	9.33151	1	3	2	0	0	0	99	1	1	2	1	99	2	1	1	4	4	2	4	3	1
855	AC030836	M1A043	M1A043E	2015-02-06	0	0	0	0	0	2	2	2	2	2	2	2	2	CAHUIDE	9.33151	1	3	2	0	0	0	99	1	1	2	1	99	2	1	1	4	4	2	4	3	1
856	AC032002	M1A043	M1A043E	2015-08-07	0	0	0	0	0	2	2	2	2	2	2	2	2	CAHUIDE	9.33151	1	3	2	0	0	0	99	1	1	2	1	99	2	1	1	4	4	2	4	3	1
857	AC032765	M1A043	M1A043E	2015-05-08	0	0	1	1	1	2	2	2	2	2	2	2	2	CAHUIDE	9.33151	1	3	2	0	0	0	99	1	1	2	1	99	2	1	1	4	4	2	4	3	1
858	AC033409	M1A043	M1A043E	2015-01-09	1	0	0	0	0	2	2	2	2	2	2	2	2	CAHUIDE	9.33151	1	3	2	0	0	0	99	1	1	2	1	99	2	1	1	4	4	2	4	3	1
859	AC034279	M1A043	M1A043E	2015-05-10	1	0	0	0	0	2	2	2	2	2	2	2	2	CAHUIDE	9.33151	1	3	2	0	0	0	99	1	1	2	1	99	2	1	1	4	4	2	4	3	1
860	AC035142	M1A043	M1A043E	2015-02-11	1	0	0	0	0	2	2	2	2	2	2	2	2	CAHUIDE	9.33151	1	3	2	0	0	0	99	1	1	2	1	99	2	1	1	4	4	2	4	3	1
861	AC036708	M1A043	M1A043E	30/12/2015	0	0	0	0	0	2	2	2	2	2	2	2	2	CAHUIDE	9.33151	1	3	2	0	0	0	99	1	1	2	1	99	2	1	1	4	4	2	4	3	1
862	AC008626	M1A044	M1A044B	2013-04-06	1	1	0	0	1	2	2	2	2	2	2	1	2	CAHUIDE	30.7644	2	5	2	1	1	0	99	1	1	2	2	99	1	2	3	4	4	4	5	5	3
863	AC009789	M1A044	M1A044B	2013-05-07	0	0	0	0	1	2	2	2	2	2	2	2	2	CAHUIDE	30.7644	2	5	2	1	1	0	99	1	1	2	2	99	1	2	3	4	4	4	5	5	3
864	AC010790	M1A044	M1A044B	2013-07-08	0	0	0	0	1	2	2	2	2	2	2	2	2	CAHUIDE	30.7644	2	5	2	1	1	0	99	1	1	2	2	99	1	2	3	4	4	4	5	5	3
865	AC012320	M1A044	M1A044B	2013-11-09	0	0	0	0	0	2	2	2	2	2	2	2	2	CAHUIDE	30.7644	2	5	2	1	1	0	99	1	1	2	2	99	1	2	3	4	4	4	5	5	3
866	AC013327	M1A044	M1A044B	14/10/2013	0	0	0	0	0	2	2	2	2	2	2	2	2	CAHUIDE	30.7644	2	5	2	1	1	0	99	1	1	2	2	99	1	2	3	4	4	4	5	5	3
867	AC013759	M1A044	M1A044B	2013-06-11	0	0	0	0	0	2	2	2	2	2	2	2	2	CAHUIDE	30.7644	2	5	2	1	1	0	99	1	1	2	2	99	1	2	3	4	4	4	5	5	3
868	AC014750	M1A044	M1A044B	2013-04-12	0	0	1	0	1	2	2	2	2	2	2	2	2	CAHUIDE	30.7644	2	5	2	1	1	0	99	1	1	2	2	99	1	2	3	4	4	4	5	5	3
869	AC016111	M1A044	M1A044B	17/01/2014	0	0	0	0	1	2	2	2	2	2	2	2	2	CAHUIDE	30.7644	2	5	2	1	1	0	99	1	1	2	2	99	1	2	3	4	4	4	5	5	3
870	AC016877	M1A044	M1A044B	2014-10-02	0	0	0	0	0	2	2	2	2	2	2	2	2	CAHUIDE	30.7644	2	5	2	1	1	0	99	1	1	2	2	99	1	2	3	4	4	4	5	5	3
871	AC017380	M1A044	M1A044B	2014-04-03	0	0	0	0	0	2	2	2	2	2	2	2	2	CAHUIDE	30.7644	2	5	2	1	1	0	99	1	1	2	2	99	1	2	3	4	4	4	5	5	3
872	AC018346	M1A044	M1A044B	2014-03-04	1	0	0	0	0	2	2	2	2	2	2	2	2	CAHUIDE	30.7644	2	5	2	1	1	0	99	1	1	2	2	99	1	2	3	4	4	4	5	5	3
873	AC019466	M1A044	M1A044B	2014-10-05	0	0	0	0	0	2	2	2	2	2	2	2	2	CAHUIDE	30.7644	2	5	2	1	1	0	99	1	1	2	2	99	1	2	3	4	4	4	5	5	3
874	AC020519	M1A044	M1A044B	2014-11-06	0	0	0	0	0	2	2	2	2	2	2	2	2	CAHUIDE	30.7644	2	5	2	1	1	0	99	1	1	2	2	99	1	2	3	4	4	4	5	5	3
875	AC021205	M1A044	M1A044B	2014-04-07	0	0	0	0	0	2	2	2	2	2	2	2	2	CAHUIDE	30.7644	2	5	2	1	1	0	99	1	1	2	2	99	1	2	3	4	4	4	5	5	3
876	AC022418	M1A044	M1A044B	2014-11-08	0	0	0	0	0	2	2	2	2	2	2	2	2	CAHUIDE	30.7644	2	5	2	1	1	0	99	1	1	2	2	99	1	2	3	4	4	4	5	5	3
877	AC023150	M1A044	M1A044B	2014-05-09	0	0	0	0	0	2	2	2	2	2	2	2	2	CAHUIDE	30.7644	2	5	2	1	1	0	99	1	1	2	2	99	1	2	3	4	4	4	5	5	3
878	AC023884	M1A044	M1A044B	2014-08-10	0	0	0	0	0	2	2	2	2	2	2	2	2	CAHUIDE	30.7644	2	5	2	1	1	0	99	1	1	2	2	99	1	2	3	4	4	4	5	5	3
879	AC024950	M1A044	M1A044B	2014-11-11	0	0	0	0	0	2	2	2	2	2	2	2	2	CAHUIDE	30.7644	2	5	2	1	1	0	99	1	1	2	2	99	1	2	3	4	4	4	5	5	3
880	AC026107	M1A044	M1A044B	2014-12-12	0	0	0	0	0	2	2	2	2	2	2	2	2	CAHUIDE	30.7644	2	5	2	1	1	0	99	1	1	2	2	99	1	2	3	4	4	4	5	5	3
881	AC026611	M1A044	M1A044B	2015-07-01	NA	0	0	0	0	2	2	2	2	2	2	2	2	CAHUIDE	30.7644	2	5	2	1	1	0	99	1	1	2	2	99	1	2	3	4	4	4	5	5	3
882	AC027618	M1A044	M1A044B	2015-04-02	0	0	0	0	0	2	2	2	2	2	2	2	2	CAHUIDE	30.7644	2	5	2	1	1	0	99	1	1	2	2	99	1	2	3	4	4	4	5	5	3
883	AC028350	M1A044	M1A044B	2015-03-03	0	0	0	0	0	2	2	2	2	2	2	2	2	CAHUIDE	30.7644	2	5	2	1	1	0	99	1	1	2	2	99	1	2	3	4	4	4	5	5	3
884	AC029586	M1A044	M1A044B	17/04/2015	0	0	0	0	0	2	2	2	2	2	2	2	2	CAHUIDE	30.7644	2	5	2	1	1	0	99	1	1	2	2	99	1	2	3	4	4	4	5	5	3
885	AC030539	M1A044	M1A044B	2015-12-05	0	0	0	0	0	2	2	2	2	2	2	2	2	CAHUIDE	30.7644	2	5	2	1	1	0	99	1	1	2	2	99	1	2	3	4	4	4	5	5	3
886	AC031466	M1A044	M1A044B	2015-12-06	0	0	0	0	0	2	2	2	2	2	2	2	2	CAHUIDE	30.7644	2	5	2	1	1	0	99	1	1	2	2	99	1	2	3	4	4	4	5	5	3
887	AC032317	M1A044	M1A044B	16/07/2015	0	0	0	0	0	2	2	2	2	2	2	2	2	CAHUIDE	30.7644	2	5	2	1	1	0	99	1	1	2	2	99	1	2	3	4	4	4	5	5	3
888	AC033238	M1A044	M1A044B	19/08/2015	0	0	0	0	0	2	2	2	2	2	2	2	2	CAHUIDE	30.7644	2	5	2	1	1	0	99	1	1	2	2	99	1	2	3	4	4	4	5	5	3
889	AC033785	M1A044	M1A044B	2015-07-09	0	0	0	0	0	2	2	2	2	2	2	2	2	CAHUIDE	30.7644	2	5	2	1	1	0	99	1	1	2	2	99	1	2	3	4	4	4	5	5	3
890	AC034933	M1A044	M1A044B	20/10/2015	0	0	0	0	0	2	2	2	2	2	2	2	2	CAHUIDE	30.7644	2	5	2	1	1	0	99	1	1	2	2	99	1	2	3	4	4	4	5	5	3
891	AC035753	M1A044	M1A044B	13/11/2015	0	0	0	0	0	2	2	2	2	2	2	2	2	CAHUIDE	30.7644	2	5	2	1	1	0	99	1	1	2	2	99	1	2	3	4	4	4	5	5	3
892	AC036285	M1A044	M1A044B	2015-07-12	0	0	0	0	0	2	2	2	2	2	2	2	2	CAHUIDE	30.7644	2	5	2	1	1	0	99	1	1	2	2	99	1	2	3	4	4	4	5	5	3
893	AC006065	M1A048	M1A048G	20/03/2013	0	0	1	1	1	2	2	2	2	2	2	2	2	CAHUIDE	14.0685	2	11	14.07	1	1	0	99	5	2	1	1	3	2	1	2	2	4	2	4	4	1
894	AC006650	M1A048	M1A048G	2013-08-04	1	1	1	1	1	2	2	2	2	2	1	2	2	CAHUIDE	14.0685	2	11	14.07	1	1	0	99	5	2	1	1	3	2	1	2	2	4	2	4	4	1
895	AC008082	M1A048	M1A048G	16/05/2013	NA	0	0	0	1	2	2	2	2	2	2	2	2	CAHUIDE	14.0685	2	11	14.07	1	1	0	99	5	2	1	1	3	2	1	2	2	4	2	4	4	1
896	AC009269	M1A048	M1A048G	17/06/2013	0	0	0	0	0	2	2	2	2	2	2	2	2	CAHUIDE	14.0685	2	11	14.07	1	1	0	99	5	2	1	1	3	2	1	2	2	4	2	4	4	1
897	AC010426	M1A048	M1A048G	16/07/2013	NA	0	0	0	0	2	2	2	2	2	2	2	2	CAHUIDE	14.0685	2	11	14.07	1	1	0	99	5	2	1	1	3	2	1	2	2	4	2	4	4	1
898	AC011411	M1A048	M1A048G	19/08/2013	NA	0	0	0	0	2	2	2	2	2	2	2	2	CAHUIDE	14.0685	2	11	14.07	1	1	0	99	5	2	1	1	3	2	1	2	2	4	2	4	4	1
899	AC011809	M1A048	M1A048G	2013-04-09	1	0	0	0	0	2	2	2	2	2	2	2	2	CAHUIDE	14.0685	2	11	14.07	1	1	0	99	5	2	1	1	3	2	1	2	2	4	2	4	4	1
900	AC013022	M1A048	M1A048G	2013-04-10	1	1	0	0	0	2	2	2	2	2	2	2	2	CAHUIDE	14.0685	2	11	14.07	1	1	0	99	5	2	1	1	3	2	1	2	2	4	2	4	4	1
901	AC013545	M1A048	M1A048G	2013-04-11	1	1	0	0	0	2	2	2	2	2	2	2	2	CAHUIDE	14.0685	2	11	14.07	1	1	0	99	5	2	1	1	3	2	1	2	2	4	2	4	4	1
902	AC015111	M1A048	M1A048G	2013-11-12	0	0	0	0	0	2	2	2	2	2	2	2	2	CAHUIDE	14.0685	2	11	14.07	1	1	0	99	5	2	1	1	3	2	1	2	2	4	2	4	4	1
903	AC016166	M1A048	M1A048G	21/01/2014	1	0	0	0	0	2	2	2	2	2	2	2	2	CAHUIDE	14.0685	2	11	14.07	1	1	0	99	5	2	1	1	3	2	1	2	2	4	2	4	4	1
904	AC017117	M1A048	M1A048G	20/02/2014	1	0	0	0	0	2	2	2	2	2	2	2	2	CAHUIDE	14.0685	2	11	14.07	1	1	0	99	5	2	1	1	3	2	1	2	2	4	2	4	4	1
905	AC017537	M1A048	M1A048G	2014-05-03	0	0	0	0	0	2	2	2	2	2	2	2	2	CAHUIDE	14.0685	2	11	14.07	1	1	0	99	5	2	1	1	3	2	1	2	2	4	2	4	4	1
906	AC018813	M1A048	M1A048G	2014-11-04	1	1	0	0	0	2	2	2	2	2	2	2	2	CAHUIDE	14.0685	2	11	14.07	1	1	0	99	5	2	1	1	3	2	1	2	2	4	2	4	4	1
907	AC019803	M1A048	M1A048G	21/05/2014	0	0	0	0	0	2	2	2	2	2	2	2	2	CAHUIDE	14.0685	2	11	14.07	1	1	0	99	5	2	1	1	3	2	1	2	2	4	2	4	4	1
908	AC020737	M1A048	M1A048G	26/06/2014	0	0	0	0	0	2	2	2	2	2	2	2	2	CAHUIDE	14.0685	2	11	14.07	1	1	0	99	5	2	1	1	3	2	1	2	2	4	2	4	4	1
909	AC021244	M1A048	M1A048G	2014-05-07	0	0	0	0	0	2	2	2	2	2	2	2	2	CAHUIDE	14.0685	2	11	14.07	1	1	0	99	5	2	1	1	3	2	1	2	2	4	2	4	4	1
910	AC022529	M1A048	M1A048G	18/08/2014	1	0	1	0	1	2	2	2	2	2	2	2	2	CAHUIDE	14.0685	2	11	14.07	1	1	0	99	5	2	1	1	3	2	1	2	2	4	2	4	4	1
911	AC022813	M1A048	M1A048G	2014-02-09	0	0	0	0	0	2	2	2	2	2	2	2	2	CAHUIDE	14.0685	2	11	14.07	1	1	0	99	5	2	1	1	3	2	1	2	2	4	2	4	4	1
912	AC023891	M1A048	M1A048G	2014-08-10	0	0	0	0	0	2	2	2	2	2	2	2	2	CAHUIDE	14.0685	2	11	14.07	1	1	0	99	5	2	1	1	3	2	1	2	2	4	2	4	4	1
913	AC024549	M1A048	M1A048G	2014-04-11	0	0	0	0	0	2	2	2	2	2	2	2	2	CAHUIDE	14.0685	2	11	14.07	1	1	0	99	5	2	1	1	3	2	1	2	2	4	2	4	4	1
914	AC025399	M1A048	M1A048G	2014-01-12	0	0	0	0	0	2	2	2	2	2	2	2	2	CAHUIDE	14.0685	2	11	14.07	1	1	0	99	5	2	1	1	3	2	1	2	2	4	2	4	4	1
915	AC026326	M1A048	M1A048G	2015-05-01	NA	0	0	0	0	2	2	2	2	1	2	2	2	CAHUIDE	14.0685	2	11	14.07	1	1	0	99	5	2	1	1	3	2	1	2	2	4	2	4	4	1
916	AC027372	M1A048	M1A048G	2015-03-02	NA	0	0	0	0	2	2	2	2	2	2	2	2	CAHUIDE	14.0685	2	11	14.07	1	1	0	99	5	2	1	1	3	2	1	2	2	4	2	4	4	1
917	AC028201	M1A048	M1A048G	2015-02-03	0	0	0	0	0	2	2	2	2	2	2	2	2	CAHUIDE	14.0685	2	11	14.07	1	1	0	99	5	2	1	1	3	2	1	2	2	4	2	4	4	1
918	AC029744	M1A048	M1A048G	23/04/2015	NA	0	0	0	0	2	2	2	2	2	2	2	2	CAHUIDE	14.0685	2	11	14.07	1	1	0	99	5	2	1	1	3	2	1	2	2	4	2	4	4	1
919	AC029934	M1A048	M1A048G	2015-05-05	NA	0	0	0	0	2	2	2	2	2	2	2	2	CAHUIDE	14.0685	2	11	14.07	1	1	0	99	5	2	1	1	3	2	1	2	2	4	2	4	4	1
920	AC030895	M1A048	M1A048G	2015-03-06	0	0	0	0	0	2	2	2	2	2	2	2	2	CAHUIDE	14.0685	2	11	14.07	1	1	0	99	5	2	1	1	3	2	1	2	2	4	2	4	4	1
921	AC032347	M1A048	M1A048G	21/07/2015	NA	0	0	0	1	2	2	2	2	2	2	2	2	CAHUIDE	14.0685	2	11	14.07	1	1	0	99	5	2	1	1	3	2	1	2	2	4	2	4	4	1
922	AC033060	M1A048	M1A048G	2015-11-08	NA	0	0	0	0	2	2	2	2	2	2	2	2	CAHUIDE	14.0685	2	11	14.07	1	1	0	99	5	2	1	1	3	2	1	2	2	4	2	4	4	1
923	AC033575	M1A048	M1A048G	2015-04-09	0	0	0	0	0	2	2	2	2	2	2	2	2	CAHUIDE	14.0685	2	11	14.07	1	1	0	99	5	2	1	1	3	2	1	2	2	4	2	4	4	1
924	AC035535	M1A048	M1A048G	2015-09-11	NA	0	0	0	0	2	2	2	2	2	2	2	2	CAHUIDE	14.0685	2	11	14.07	1	1	0	99	5	2	1	1	3	2	1	2	2	4	2	4	4	1
925	PC000139	M1A048	M1A048G	2013-12-02	1	1	0	0	0	NA	NA	NA	NA	NA	NA	NA	NA	CAHUIDE	14.0685	2	11	14.07	1	1	0	99	5	2	1	1	3	2	1	2	2	4	2	4	4	1
926	PC001844	M1A048	M1A048G	22/10/2015	1	1	0	0	0	NA	NA	NA	NA	NA	NA	NA	NA	CAHUIDE	14.0685	2	11	14.07	1	1	0	99	5	2	1	1	3	2	1	2	2	4	2	4	4	1
927	AC018443	M1A054	M1A054D	2014-04-04	1	1	0	0	0	2	2	2	2	2	2	2	2	CAHUIDE	6.85753	1	1	1.5	0	0	0	99	1	1	1	1	3	2	2	2	4	4	3	3	3	1
928	AC019629	M1A054	M1A054D	13/05/2014	0	0	0	0	0	2	2	2	2	2	2	2	2	CAHUIDE	6.85753	1	1	1.5	0	0	0	99	1	1	1	1	3	2	2	2	4	4	3	3	3	1
929	AC020137	M1A054	M1A054D	2014-03-06	0	0	0	0	0	2	2	2	2	2	2	2	2	CAHUIDE	6.85753	1	1	1.5	0	0	0	99	1	1	1	1	3	2	2	2	4	4	3	3	3	1
930	AC021105	M1A054	M1A054D	2014-03-07	0	0	0	0	0	2	2	2	2	2	2	2	2	CAHUIDE	6.85753	1	1	1.5	0	0	0	99	1	1	1	1	3	2	2	2	4	4	3	3	3	1
931	AC022155	M1A054	M1A054D	2014-07-08	0	0	0	0	0	2	2	2	2	2	2	2	2	CAHUIDE	6.85753	1	1	1.5	0	0	0	99	1	1	1	1	3	2	2	2	4	4	3	3	3	1
932	AC022816	M1A054	M1A054D	2014-02-09	0	0	0	0	0	2	2	2	2	2	2	2	2	CAHUIDE	6.85753	1	1	1.5	0	0	0	99	1	1	1	1	3	2	2	2	4	4	3	3	3	1
933	AC023975	M1A054	M1A054D	2014-09-10	0	0	0	0	0	2	2	2	2	2	2	2	2	CAHUIDE	6.85753	1	1	1.5	0	0	0	99	1	1	1	1	3	2	2	2	4	4	3	3	3	1
934	AC024555	M1A054	M1A054D	2014-04-11	0	0	0	0	0	2	2	2	2	2	2	2	2	CAHUIDE	6.85753	1	1	1.5	0	0	0	99	1	1	1	1	3	2	2	2	4	4	3	3	3	1
935	AC025537	M1A054	M1A054D	2014-02-12	0	0	0	0	0	2	2	2	2	2	2	2	2	CAHUIDE	6.85753	1	1	1.5	0	0	0	99	1	1	1	1	3	2	2	2	4	4	3	3	3	1
936	AC026784	M1A054	M1A054D	2015-09-01	NA	0	0	0	0	2	2	2	2	2	2	2	2	CAHUIDE	6.85753	1	1	1.5	0	0	0	99	1	1	1	1	3	2	2	2	4	4	3	3	3	1
937	AC028029	M1A054	M1A054D	13/02/2015	0	0	0	0	0	2	2	2	2	2	2	2	2	CAHUIDE	6.85753	1	1	1.5	0	0	0	99	1	1	1	1	3	2	2	2	4	4	3	3	3	1
938	AC028653	M1A054	M1A054D	2015-09-03	0	0	0	0	0	2	2	2	2	2	2	2	2	CAHUIDE	6.85753	1	1	1.5	0	0	0	99	1	1	1	1	3	2	2	2	4	4	3	3	3	1
939	AC029376	M1A054	M1A054D	14/04/2015	1	0	0	0	0	2	2	2	2	2	2	2	2	CAHUIDE	6.85753	1	1	1.5	0	0	0	99	1	1	1	1	3	2	2	2	4	4	3	3	3	1
940	AC030157	M1A054	M1A054D	2015-06-05	NA	0	0	0	0	2	2	2	2	2	2	2	2	CAHUIDE	6.85753	1	1	1.5	0	0	0	99	1	1	1	1	3	2	2	2	4	4	3	3	3	1
941	AC030849	M1A054	M1A054D	2015-02-06	0	0	0	0	0	2	2	2	2	2	2	2	2	CAHUIDE	6.85753	1	1	1.5	0	0	0	99	1	1	1	1	3	2	2	2	4	4	3	3	3	1
942	AC031644	M1A054	M1A054D	2015-06-07	0	0	0	1	1	2	2	2	1	2	2	2	2	CAHUIDE	6.85753	1	1	1.5	0	0	0	99	1	1	1	1	3	2	2	2	4	4	3	3	3	1
943	AC032715	M1A054	M1A054D	2015-05-08	0	0	0	0	0	2	2	2	2	2	2	2	2	CAHUIDE	6.85753	1	1	1.5	0	0	0	99	1	1	1	1	3	2	2	2	4	4	3	3	3	1
944	AC033414	M1A054	M1A054D	2015-01-09	0	0	0	0	0	2	2	2	2	2	2	2	2	CAHUIDE	6.85753	1	1	1.5	0	0	0	99	1	1	1	1	3	2	2	2	4	4	3	3	3	1
945	AC034288	M1A054	M1A054D	2015-05-10	0	0	0	0	1	2	2	2	2	2	2	2	2	CAHUIDE	6.85753	1	1	1.5	0	0	0	99	1	1	1	1	3	2	2	2	4	4	3	3	3	1
946	AC035149	M1A054	M1A054D	2015-02-11	0	0	0	0	0	2	2	2	2	2	2	2	2	CAHUIDE	6.85753	1	1	1.5	0	0	0	99	1	1	1	1	3	2	2	2	4	4	3	3	3	1
947	AC036105	M1A054	M1A054D	2015-03-12	0	0	0	0	0	2	2	2	2	2	2	2	2	CAHUIDE	6.85753	1	1	1.5	0	0	0	99	1	1	1	1	3	2	2	2	4	4	3	3	3	1
948	AC010730	M1A062	M1A062C	2013-06-08	1	1	0	0	0	2	2	2	2	2	2	2	2	CAHUIDE	11.2521	2	5	4	0	0	0	99	4	2	1	2	3	1	1	7	2	4	4	5	5	1
949	AC011807	M1A062	M1A062C	2013-04-09	0	0	0	0	0	2	2	2	2	2	2	2	2	CAHUIDE	11.2521	2	5	4	0	0	0	99	4	2	1	2	3	1	1	7	2	4	4	5	5	1
950	AC012814	M1A062	M1A062C	2013-02-10	0	0	0	0	0	2	2	2	2	2	2	2	2	CAHUIDE	11.2521	2	5	4	0	0	0	99	4	2	1	2	3	1	1	7	2	4	4	5	5	1
951	AC013991	M1A062	M1A062C	2013-08-11	0	0	0	0	0	2	2	2	2	2	2	2	2	CAHUIDE	11.2521	2	5	4	0	0	0	99	4	2	1	2	3	1	1	7	2	4	4	5	5	1
952	AC014854	M1A062	M1A062C	2013-06-12	0	0	0	0	0	2	2	2	2	2	2	2	2	CAHUIDE	11.2521	2	5	4	0	0	0	99	4	2	1	2	3	1	1	7	2	4	4	5	5	1
953	AC015703	M1A062	M1A062C	2014-09-01	0	0	0	0	0	2	2	2	2	2	2	2	2	CAHUIDE	11.2521	2	5	4	0	0	0	99	4	2	1	2	3	1	1	7	2	4	4	5	5	1
954	AC016473	M1A062	M1A062C	2014-04-02	1	0	0	0	0	2	2	2	2	2	2	2	2	CAHUIDE	11.2521	2	5	4	0	0	0	99	4	2	1	2	3	1	1	7	2	4	4	5	5	1
955	AC017287	M1A062	M1A062C	2014-03-03	1	0	0	0	0	2	2	2	2	2	2	2	2	CAHUIDE	11.2521	2	5	4	0	0	0	99	4	2	1	2	3	1	1	7	2	4	4	5	5	1
956	AC018892	M1A062	M1A062C	15/04/2014	1	0	0	0	0	2	2	2	2	2	2	2	2	CAHUIDE	11.2521	2	5	4	0	0	0	99	4	2	1	2	3	1	1	7	2	4	4	5	5	1
957	AC019198	M1A062	M1A062C	2014-06-05	0	0	0	0	0	2	2	2	2	2	2	2	2	CAHUIDE	11.2521	2	5	4	0	0	0	99	4	2	1	2	3	1	1	7	2	4	4	5	5	1
958	AC020297	M1A062	M1A062C	2014-05-06	0	0	0	0	0	2	2	2	2	2	2	2	2	CAHUIDE	11.2521	2	5	4	0	0	0	99	4	2	1	2	3	1	1	7	2	4	4	5	5	1
959	AC021505	M1A062	M1A062C	2014-10-07	0	0	0	0	0	2	2	2	2	2	2	2	2	CAHUIDE	11.2521	2	5	4	0	0	0	99	4	2	1	2	3	1	1	7	2	4	4	5	5	1
960	AC021986	M1A062	M1A062C	2014-05-08	1	0	0	0	0	2	2	2	2	2	2	2	2	CAHUIDE	11.2521	2	5	4	0	0	0	99	4	2	1	2	3	1	1	7	2	4	4	5	5	1
961	AC023162	M1A062	M1A062C	2014-05-09	0	0	0	0	0	2	2	2	2	2	2	2	2	CAHUIDE	11.2521	2	5	4	0	0	0	99	4	2	1	2	3	1	1	7	2	4	4	5	5	1
962	AC023588	M1A062	M1A062C	2014-06-10	0	0	0	0	0	2	2	2	2	2	2	2	2	CAHUIDE	11.2521	2	5	4	0	0	0	99	4	2	1	2	3	1	1	7	2	4	4	5	5	1
963	AC024436	M1A062	M1A062C	2014-03-11	0	0	0	0	0	2	2	2	2	2	2	2	2	CAHUIDE	11.2521	2	5	4	0	0	0	99	4	2	1	2	3	1	1	7	2	4	4	5	5	1
964	AC025817	M1A062	M1A062C	2014-04-12	0	0	0	0	0	2	2	2	2	2	2	2	2	CAHUIDE	11.2521	2	5	4	0	0	0	99	4	2	1	2	3	1	1	7	2	4	4	5	5	1
965	AC026532	M1A062	M1A062C	2015-06-01	NA	0	0	0	0	2	2	2	2	2	2	2	2	CAHUIDE	11.2521	2	5	4	0	0	0	99	4	2	1	2	3	1	1	7	2	4	4	5	5	1
966	AC027493	M1A062	M1A062C	2015-04-02	0	0	0	0	0	2	2	2	2	2	2	2	2	CAHUIDE	11.2521	2	5	4	0	0	0	99	4	2	1	2	3	1	1	7	2	4	4	5	5	1
967	AC028750	M1A062	M1A062C	2015-12-03	0	0	0	0	0	2	2	2	2	2	2	2	2	CAHUIDE	11.2521	2	5	4	0	0	0	99	4	2	1	2	3	1	1	7	2	4	4	5	5	1
968	AC029507	M1A062	M1A062C	15/04/2015	0	0	0	0	0	2	2	2	2	2	2	2	2	CAHUIDE	11.2521	2	5	4	0	0	0	99	4	2	1	2	3	1	1	7	2	4	4	5	5	1
969	AC030492	M1A062	M1A062C	2015-11-05	0	0	0	0	0	2	2	2	2	2	2	2	2	CAHUIDE	11.2521	2	5	4	0	0	0	99	4	2	1	2	3	1	1	7	2	4	4	5	5	1
970	AC031559	M1A062	M1A062C	17/06/2015	0	0	1	1	1	2	2	2	2	2	2	2	2	CAHUIDE	11.2521	2	5	4	0	0	0	99	4	2	1	2	3	1	1	7	2	4	4	5	5	1
971	AC031962	M1A062	M1A062C	2015-08-07	0	0	1	1	1	2	2	2	2	2	2	2	2	CAHUIDE	11.2521	2	5	4	0	0	0	99	4	2	1	2	3	1	1	7	2	4	4	5	5	1
972	AC032535	M1A062	M1A062C	2015-03-08	0	0	0	0	0	2	2	2	2	2	2	2	2	CAHUIDE	11.2521	2	5	4	0	0	0	99	4	2	1	2	3	1	1	7	2	4	4	5	5	1
973	AC033418	M1A062	M1A062C	2015-01-09	0	0	0	0	0	2	2	2	2	2	2	2	2	CAHUIDE	11.2521	2	5	4	0	0	0	99	4	2	1	2	3	1	1	7	2	4	4	5	5	1
974	AC034809	M1A062	M1A062C	14/10/2015	0	0	0	0	0	2	2	2	2	2	2	2	2	CAHUIDE	11.2521	2	5	4	0	0	0	99	4	2	1	2	3	1	1	7	2	4	4	5	5	1
975	AC035325	M1A062	M1A062C	2015-04-11	0	0	0	0	0	2	2	2	2	2	2	2	2	CAHUIDE	11.2521	2	5	4	0	0	0	99	4	2	1	2	3	1	1	7	2	4	4	5	5	1
976	AC036079	M1A062	M1A062C	2015-03-12	0	0	0	0	0	2	2	2	2	2	2	2	2	CAHUIDE	11.2521	2	5	4	0	0	0	99	4	2	1	2	3	1	1	7	2	4	4	5	5	1
977	AC034470	M1A062	M1A062D	2015-06-10	1	1	1	1	1	2	2	2	1	2	2	2	2	CAHUIDE	7.79726	1	2	4	0	0	0	99	4	2	1	2	3	1	1	7	2	4	4	5	5	1
978	AC035153	M1A062	M1A062D	2015-02-11	0	0	0	0	0	2	2	2	2	2	2	2	2	CAHUIDE	7.79726	1	2	4	0	0	0	99	4	2	1	2	3	1	1	7	2	4	4	5	5	1
979	AC036447	M1A062	M1A062D	2015-12-12	0	0	0	0	0	2	2	2	2	2	2	2	2	CAHUIDE	7.79726	1	2	4	0	0	0	99	4	2	1	2	3	1	1	7	2	4	4	5	5	1
980	AC034293	M1A062	M1A062E	2015-05-10	0	0	0	0	0	2	2	2	2	2	2	2	2	CAHUIDE	5.9863	1	0	4	0	0	0	99	4	2	1	2	3	1	1	7	2	4	4	5	5	1
981	AC035154	M1A062	M1A062E	2015-02-11	0	0	0	0	0	2	2	2	2	2	2	2	2	CAHUIDE	5.9863	1	0	4	0	0	0	99	4	2	1	2	3	1	1	7	2	4	4	5	5	1
982	AC036650	M1A062	M1A062E	28/12/2015	0	0	0	0	0	2	2	2	2	2	2	2	2	CAHUIDE	5.9863	1	0	4	0	0	0	99	4	2	1	2	3	1	1	7	2	4	4	5	5	1
983	PC001826	M1A062	M1A062E	22/09/2015	1	1	0	0	0	NA	NA	NA	NA	NA	NA	NA	NA	CAHUIDE	5.9863	1	0	4	0	0	0	99	4	2	1	2	3	1	1	7	2	4	4	5	5	1
984	AC031780	M1A062	M1A062F	2015-07-07	1	1	0	0	0	2	2	2	2	2	2	2	2	CAHUIDE	3.00548	1	0	3.01	0	0	0	99	4	2	1	2	3	1	1	7	2	4	4	5	5	1
985	AC032720	M1A062	M1A062F	2015-05-08	0	0	0	0	0	2	2	2	2	2	2	2	2	CAHUIDE	3.00548	1	0	3.01	0	0	0	99	4	2	1	2	3	1	1	7	2	4	4	5	5	1
986	AC034471	M1A062	M1A062F	2015-06-10	0	0	0	0	0	2	2	2	2	2	2	2	2	CAHUIDE	3.00548	1	0	3.01	0	0	0	99	4	2	1	2	3	1	1	7	2	4	4	5	5	1
987	AC035225	M1A062	M1A062F	2015-03-11	0	0	0	0	0	2	2	2	2	2	2	2	2	CAHUIDE	3.00548	1	0	3.01	0	0	0	99	4	2	1	2	3	1	1	7	2	4	4	5	5	1
988	AC036015	M1A062	M1A062F	2015-02-12	0	0	0	0	0	2	2	2	2	2	2	2	2	CAHUIDE	3.00548	1	0	3.01	0	0	0	99	4	2	1	2	3	1	1	7	2	4	4	5	5	1
989	PC001819	M1A062	M1A062F	14/09/2015	1	1	0	0	0	NA	NA	NA	NA	NA	NA	NA	NA	CAHUIDE	3.00548	1	0	3.01	0	0	0	99	4	2	1	2	3	1	1	7	2	4	4	5	5	1
990	AC005998	M1A064	M1A064B	18/03/2013	1	1	0	1	1	2	2	2	2	2	2	2	2	CAHUIDE	41.389	2	1	16	2	2	0	9	2	2	1	1	3	2	2	1	2	4	2	3	3	3
991	AC007024	M1A064	M1A064B	2013-12-04	0	0	0	0	0	2	2	2	2	2	2	2	2	CAHUIDE	41.389	2	1	16	2	2	0	9	2	2	1	1	3	2	2	1	2	4	2	3	3	3
992	AC008003	M1A064	M1A064B	13/05/2013	1	0	0	0	0	2	2	1	2	2	2	2	2	CAHUIDE	41.389	2	1	16	2	2	0	9	2	2	1	1	3	2	2	1	2	4	2	3	3	3
993	AC009263	M1A064	M1A064B	17/06/2013	0	0	0	0	0	2	2	2	2	2	2	1	2	CAHUIDE	41.389	2	1	16	2	2	0	9	2	2	1	1	3	2	2	1	2	4	2	3	3	3
994	AC009795	M1A064	M1A064B	2013-05-07	0	0	0	0	0	2	2	2	2	2	2	2	2	CAHUIDE	41.389	2	1	16	2	2	0	9	2	2	1	1	3	2	2	1	2	4	2	3	3	3
995	AC010832	M1A064	M1A064B	2013-07-08	1	1	0	0	1	2	2	2	2	2	2	2	2	CAHUIDE	41.389	2	1	16	2	2	0	9	2	2	1	1	3	2	2	1	2	4	2	3	3	3
996	AC011581	M1A064	M1A064B	2013-02-09	0	0	0	0	0	2	2	2	2	2	2	2	2	CAHUIDE	41.389	2	1	16	2	2	0	9	2	2	1	1	3	2	2	1	2	4	2	3	3	3
997	AC012817	M1A064	M1A064B	2013-02-10	0	0	0	0	0	2	2	2	2	2	2	2	2	CAHUIDE	41.389	2	1	16	2	2	0	9	2	2	1	1	3	2	2	1	2	4	2	3	3	3
998	AC013544	M1A064	M1A064B	2013-04-11	NA	0	0	0	1	2	2	2	2	2	2	2	2	CAHUIDE	41.389	2	1	16	2	2	0	9	2	2	1	1	3	2	2	1	2	4	2	3	3	3
999	AC014547	M1A064	M1A064B	2013-02-12	0	0	0	0	0	2	2	2	2	2	2	2	2	CAHUIDE	41.389	2	1	16	2	2	0	9	2	2	1	1	3	2	2	1	2	4	2	3	3	3
1000	AC015544	M1A064	M1A064B	2014-07-01	0	0	0	1	1	2	2	2	2	2	2	2	2	CAHUIDE	41.389	2	1	16	2	2	0	9	2	2	1	1	3	2	2	1	2	4	2	3	3	3
1001	AC016478	M1A064	M1A064B	2014-04-02	0	0	0	0	0	2	2	2	2	2	2	2	2	CAHUIDE	41.389	2	1	16	2	2	0	9	2	2	1	1	3	2	2	1	2	4	2	3	3	3
1002	AC017307	M1A064	M1A064B	2014-03-03	0	0	0	0	1	2	2	2	2	2	2	2	2	CAHUIDE	41.389	2	1	16	2	2	0	9	2	2	1	1	3	2	2	1	2	4	2	3	3	3
1003	AC018905	M1A064	M1A064B	16/04/2014	0	0	0	0	1	2	2	2	2	2	2	1	2	CAHUIDE	41.389	2	1	16	2	2	0	9	2	2	1	1	3	2	2	1	2	4	2	3	3	3
1004	AC019807	M1A064	M1A064B	21/05/2014	NA	0	0	0	0	2	2	2	2	2	2	2	2	CAHUIDE	41.389	2	1	16	2	2	0	9	2	2	1	1	3	2	2	1	2	4	2	3	3	3
1005	AC020487	M1A064	M1A064B	2014-10-06	0	0	0	0	0	2	2	2	2	2	2	2	2	CAHUIDE	41.389	2	1	16	2	2	0	9	2	2	1	1	3	2	2	1	2	4	2	3	3	3
1006	AC021688	M1A064	M1A064B	30/07/2014	0	0	0	0	0	2	2	2	2	2	2	2	2	CAHUIDE	41.389	2	1	16	2	2	0	9	2	2	1	1	3	2	2	1	2	4	2	3	3	3
1007	AC022309	M1A064	M1A064B	2014-08-08	0	0	0	0	0	2	2	2	2	2	2	2	2	CAHUIDE	41.389	2	1	16	2	2	0	9	2	2	1	1	3	2	2	1	2	4	2	3	3	3
1008	AC023164	M1A064	M1A064B	2014-05-09	0	0	0	0	0	2	2	2	2	2	2	2	2	CAHUIDE	41.389	2	1	16	2	2	0	9	2	2	1	1	3	2	2	1	2	4	2	3	3	3
1009	AC024272	M1A064	M1A064B	16/10/2014	0	0	0	0	0	2	2	2	2	2	2	2	2	CAHUIDE	41.389	2	1	16	2	2	0	9	2	2	1	1	3	2	2	1	2	4	2	3	3	3
1010	AC025078	M1A064	M1A064B	13/11/2014	0	0	0	0	0	2	2	2	2	2	2	2	2	CAHUIDE	41.389	2	1	16	2	2	0	9	2	2	1	1	3	2	2	1	2	4	2	3	3	3
1011	AC026144	M1A064	M1A064B	15/12/2014	0	0	0	0	0	2	2	2	2	2	2	2	2	CAHUIDE	41.389	2	1	16	2	2	0	9	2	2	1	1	3	2	2	1	2	4	2	3	3	3
1012	AC027128	M1A064	M1A064B	22/01/2015	NA	0	0	0	1	2	2	1	2	2	2	2	2	CAHUIDE	41.389	2	1	16	2	2	0	9	2	2	1	1	3	2	2	1	2	4	2	3	3	3
1013	AC027934	M1A064	M1A064B	2015-10-02	0	0	0	0	0	2	2	2	2	2	2	2	2	CAHUIDE	41.389	2	1	16	2	2	0	9	2	2	1	1	3	2	2	1	2	4	2	3	3	3
1014	AC028863	M1A064	M1A064B	19/03/2015	0	0	0	0	0	2	2	2	2	2	2	2	2	CAHUIDE	41.389	2	1	16	2	2	0	9	2	2	1	1	3	2	2	1	2	4	2	3	3	3
1015	AC029508	M1A064	M1A064B	15/04/2015	0	0	0	0	0	2	2	2	2	2	2	2	2	CAHUIDE	41.389	2	1	16	2	2	0	9	2	2	1	1	3	2	2	1	2	4	2	3	3	3
1016	AC030391	M1A064	M1A064B	2015-08-05	0	0	0	0	0	2	2	2	2	2	2	2	2	CAHUIDE	41.389	2	1	16	2	2	0	9	2	2	1	1	3	2	2	1	2	4	2	3	3	3
1017	AC031217	M1A064	M1A064B	2015-05-06	0	0	0	0	0	2	2	2	2	2	2	2	2	CAHUIDE	41.389	2	1	16	2	2	0	9	2	2	1	1	3	2	2	1	2	4	2	3	3	3
1018	AC031966	M1A064	M1A064B	2015-08-07	0	0	0	0	1	2	2	2	2	2	2	1	2	CAHUIDE	41.389	2	1	16	2	2	0	9	2	2	1	1	3	2	2	1	2	4	2	3	3	3
1019	AC033101	M1A064	M1A064B	2015-12-08	0	0	0	0	0	2	2	2	2	2	2	2	2	CAHUIDE	41.389	2	1	16	2	2	0	9	2	2	1	1	3	2	2	1	2	4	2	3	3	3
1020	AC033866	M1A064	M1A064B	2015-08-09	0	0	0	0	0	2	2	2	2	2	2	2	2	CAHUIDE	41.389	2	1	16	2	2	0	9	2	2	1	1	3	2	2	1	2	4	2	3	3	3
1021	AC034294	M1A064	M1A064B	2015-05-10	0	0	0	0	1	2	2	2	2	2	2	2	2	CAHUIDE	41.389	2	1	16	2	2	0	9	2	2	1	1	3	2	2	1	2	4	2	3	3	3
1022	AC035226	M1A064	M1A064B	2015-03-11	0	0	1	1	1	2	2	2	2	2	2	2	2	CAHUIDE	41.389	2	1	16	2	2	0	9	2	2	1	1	3	2	2	1	2	4	2	3	3	3
1023	AC036406	M1A064	M1A064B	2015-11-12	0	0	0	0	0	2	2	2	2	2	2	2	2	CAHUIDE	41.389	2	1	16	2	2	0	9	2	2	1	1	3	2	2	1	2	4	2	3	3	3
1024	AC015459	M1A067	M1A067B	2014-06-01	1	1	0	0	1	2	2	2	2	2	2	2	2	CAHUIDE	41.9808	2	6	3	15	1	0	9	1	1	2	1	3	6	1	1	4	4	5	3	3	1
1025	AC016484	M1A067	M1A067B	2014-04-02	0	0	0	0	0	2	2	2	2	2	2	2	2	CAHUIDE	41.9808	2	6	3	15	1	0	9	1	1	2	1	3	6	1	1	4	4	5	3	3	1
1026	AC017929	M1A067	M1A067B	14/03/2014	1	1	0	0	0	2	2	2	2	2	2	2	2	CAHUIDE	41.9808	2	6	3	15	1	0	9	1	1	2	1	3	6	1	1	4	4	5	3	3	1
1027	AC018894	M1A067	M1A067B	15/04/2014	0	0	0	0	1	2	2	2	2	2	2	1	2	CAHUIDE	41.9808	2	6	3	15	1	0	9	1	1	2	1	3	6	1	1	4	4	5	3	3	1
1028	AC019683	M1A067	M1A067B	14/05/2014	0	0	0	0	0	2	2	2	2	2	2	2	2	CAHUIDE	41.9808	2	6	3	15	1	0	9	1	1	2	1	3	6	1	1	4	4	5	3	3	1
1029	AC020191	M1A067	M1A067B	2014-04-06	1	1	0	0	1	2	2	2	2	2	2	2	2	CAHUIDE	41.9808	2	6	3	15	1	0	9	1	1	2	1	3	6	1	1	4	4	5	3	3	1
1030	AC021571	M1A067	M1A067B	14/07/2014	0	0	0	0	0	2	2	2	2	2	2	2	2	CAHUIDE	41.9808	2	6	3	15	1	0	9	1	1	2	1	3	6	1	1	4	4	5	3	3	1
1031	AC022165	M1A067	M1A067B	2014-07-08	0	0	0	0	0	2	2	2	2	2	2	2	2	CAHUIDE	41.9808	2	6	3	15	1	0	9	1	1	2	1	3	6	1	1	4	4	5	3	3	1
1032	AC023326	M1A067	M1A067B	2014-09-09	0	0	0	0	0	2	2	2	2	2	2	2	2	CAHUIDE	41.9808	2	6	3	15	1	0	9	1	1	2	1	3	6	1	1	4	4	5	3	3	1
1033	AC024020	M1A067	M1A067B	2014-10-10	1	0	0	0	0	2	2	2	2	2	2	2	2	CAHUIDE	41.9808	2	6	3	15	1	0	9	1	1	2	1	3	6	1	1	4	4	5	3	3	1
1034	AC025116	M1A067	M1A067B	14/11/2014	0	0	0	0	0	2	2	2	2	2	2	2	2	CAHUIDE	41.9808	2	6	3	15	1	0	9	1	1	2	1	3	6	1	1	4	4	5	3	3	1
1035	AC026085	M1A067	M1A067B	2014-11-12	0	0	0	0	0	2	2	2	2	2	2	2	2	CAHUIDE	41.9808	2	6	3	15	1	0	9	1	1	2	1	3	6	1	1	4	4	5	3	3	1
1036	AC027002	M1A067	M1A067B	14/01/2015	NA	0	0	0	0	2	2	2	2	2	2	2	2	CAHUIDE	41.9808	2	6	3	15	1	0	9	1	1	2	1	3	6	1	1	4	4	5	3	3	1
1037	AC027811	M1A067	M1A067B	2015-06-02	NA	0	0	0	0	2	2	2	2	2	2	2	2	CAHUIDE	41.9808	2	6	3	15	1	0	9	1	1	2	1	3	6	1	1	4	4	5	3	3	1
1038	AC028893	M1A067	M1A067B	23/03/2015	1	0	0	0	0	2	2	2	2	2	2	2	2	CAHUIDE	41.9808	2	6	3	15	1	0	9	1	1	2	1	3	6	1	1	4	4	5	3	3	1
1039	AC029844	M1A067	M1A067B	2015-04-05	NA	0	0	0	0	2	2	2	2	2	2	2	2	CAHUIDE	41.9808	2	6	3	15	1	0	9	1	1	2	1	3	6	1	1	4	4	5	3	3	1
1040	AC031408	M1A067	M1A067B	2015-10-06	0	0	0	0	0	2	2	2	2	1	2	1	2	CAHUIDE	41.9808	2	6	3	15	1	0	9	1	1	2	1	3	6	1	1	4	4	5	3	3	1
1041	AC032159	M1A067	M1A067B	2015-11-07	NA	0	0	0	0	2	2	2	2	2	2	1	2	CAHUIDE	41.9808	2	6	3	15	1	0	9	1	1	2	1	3	6	1	1	4	4	5	3	3	1
1042	AC032961	M1A067	M1A067B	2015-07-08	NA	0	0	0	0	2	2	2	2	2	2	2	2	CAHUIDE	41.9808	2	6	3	15	1	0	9	1	1	2	1	3	6	1	1	4	4	5	3	3	1
1043	AC033799	M1A067	M1A067B	2015-07-09	0	0	0	0	0	2	2	2	2	2	2	2	2	CAHUIDE	41.9808	2	6	3	15	1	0	9	1	1	2	1	3	6	1	1	4	4	5	3	3	1
1044	AC035026	M1A067	M1A067B	27/10/2015	NA	0	0	0	1	2	2	2	2	2	2	2	2	CAHUIDE	41.9808	2	6	3	15	1	0	9	1	1	2	1	3	6	1	1	4	4	5	3	3	1
1045	AC035668	M1A067	M1A067B	2015-11-11	NA	0	0	0	1	2	2	2	2	2	2	1	2	CAHUIDE	41.9808	2	6	3	15	1	0	9	1	1	2	1	3	6	1	1	4	4	5	3	3	1
1046	AC036450	M1A067	M1A067B	2015-12-12	NA	0	0	0	0	2	2	2	2	2	2	2	2	CAHUIDE	41.9808	2	6	3	15	1	0	9	1	1	2	1	3	6	1	1	4	4	5	3	3	1
1047	AC005581	M1A067	M1A067E	2013-09-03	1	1	0	0	0	2	2	2	2	2	2	2	2	CAHUIDE	9.92877	2	2	3	0	0	0	99	1	1	2	1	3	6	1	1	4	4	5	3	3	1
1048	AC006920	M1A067	M1A067E	2013-11-04	0	0	0	0	0	2	2	2	2	2	2	2	2	CAHUIDE	9.92877	2	2	3	0	0	0	99	1	1	2	1	3	6	1	1	4	4	5	3	3	1
1049	AC007850	M1A067	M1A067E	2013-10-05	0	0	0	0	0	2	2	2	2	2	2	2	2	CAHUIDE	9.92877	2	2	3	0	0	0	99	1	1	2	1	3	6	1	1	4	4	5	3	3	1
1050	AC009203	M1A067	M1A067E	14/06/2013	0	0	0	0	0	2	2	2	2	2	2	2	2	CAHUIDE	9.92877	2	2	3	0	0	0	99	1	1	2	1	3	6	1	1	4	4	5	3	3	1
1051	AC010191	M1A067	M1A067E	2013-10-07	0	0	0	0	0	2	2	2	2	2	2	2	2	CAHUIDE	9.92877	2	2	3	0	0	0	99	1	1	2	1	3	6	1	1	4	4	5	3	3	1
1052	AC011301	M1A067	M1A067E	14/08/2013	0	0	0	0	0	2	2	2	2	2	2	2	2	CAHUIDE	9.92877	2	2	3	0	0	0	99	1	1	2	1	3	6	1	1	4	4	5	3	3	1
1053	AC011741	M1A067	M1A067E	2013-03-09	0	0	0	0	0	2	2	2	2	2	2	2	2	CAHUIDE	9.92877	2	2	3	0	0	0	99	1	1	2	1	3	6	1	1	4	4	5	3	3	1
1054	AC012944	M1A067	M1A067E	2013-03-10	0	0	0	0	1	2	2	2	2	1	2	2	2	CAHUIDE	9.92877	2	2	3	0	0	0	99	1	1	2	1	3	6	1	1	4	4	5	3	3	1
1055	AC013997	M1A067	M1A067E	2013-08-11	0	0	0	0	0	2	2	2	2	2	2	2	2	CAHUIDE	9.92877	2	2	3	0	0	0	99	1	1	2	1	3	6	1	1	4	4	5	3	3	1
1056	AC014551	M1A067	M1A067E	2013-02-12	0	0	1	0	0	2	2	2	2	2	2	2	2	CAHUIDE	9.92877	2	2	3	0	0	0	99	1	1	2	1	3	6	1	1	4	4	5	3	3	1
1057	AC015901	M1A067	M1A067E	13/01/2014	0	0	0	0	0	2	2	2	2	2	2	2	2	CAHUIDE	9.92877	2	2	3	0	0	0	99	1	1	2	1	3	6	1	1	4	4	5	3	3	1
1058	AC016485	M1A067	M1A067E	2014-04-02	0	0	0	0	0	2	2	2	2	2	2	2	2	CAHUIDE	9.92877	2	2	3	0	0	0	99	1	1	2	1	3	6	1	1	4	4	5	3	3	1
1059	AC017930	M1A067	M1A067E	14/03/2014	0	0	0	0	0	2	2	2	2	2	2	2	2	CAHUIDE	9.92877	2	2	3	0	0	0	99	1	1	2	1	3	6	1	1	4	4	5	3	3	1
1060	AC018765	M1A067	M1A067E	2014-10-04	0	0	0	0	0	2	2	2	2	2	2	2	2	CAHUIDE	9.92877	2	2	3	0	0	0	99	1	1	2	1	3	6	1	1	4	4	5	3	3	1
1061	AC019498	M1A067	M1A067E	2014-10-05	0	0	0	0	0	2	2	2	2	2	2	2	2	CAHUIDE	9.92877	2	2	3	0	0	0	99	1	1	2	1	3	6	1	1	4	4	5	3	3	1
1062	AC020192	M1A067	M1A067E	2014-04-06	0	0	0	0	0	2	2	2	2	2	2	2	2	CAHUIDE	9.92877	2	2	3	0	0	0	99	1	1	2	1	3	6	1	1	4	4	5	3	3	1
1063	AC021218	M1A067	M1A067E	2014-04-07	0	0	0	0	0	2	2	2	2	2	2	2	2	CAHUIDE	9.92877	2	2	3	0	0	0	99	1	1	2	1	3	6	1	1	4	4	5	3	3	1
1064	AC021756	M1A067	M1A067E	2014-04-08	0	0	0	0	0	2	2	2	2	2	2	2	2	CAHUIDE	9.92877	2	2	3	0	0	0	99	1	1	2	1	3	6	1	1	4	4	5	3	3	1
1065	AC022967	M1A067	M1A067E	2014-03-09	0	0	0	0	0	2	2	2	2	2	2	2	2	CAHUIDE	9.92877	2	2	3	0	0	0	99	1	1	2	1	3	6	1	1	4	4	5	3	3	1
1066	AC023978	M1A067	M1A067E	2014-09-10	0	0	0	0	0	2	2	2	2	2	2	2	2	CAHUIDE	9.92877	2	2	3	0	0	0	99	1	1	2	1	3	6	1	1	4	4	5	3	3	1
1067	AC024652	M1A067	M1A067E	2014-05-11	0	0	0	0	0	2	2	2	2	2	2	2	2	CAHUIDE	9.92877	2	2	3	0	0	0	99	1	1	2	1	3	6	1	1	4	4	5	3	3	1
1068	AC025819	M1A067	M1A067E	2014-04-12	0	0	0	0	0	2	2	2	2	2	2	2	2	CAHUIDE	9.92877	2	2	3	0	0	0	99	1	1	2	1	3	6	1	1	4	4	5	3	3	1
1069	AC026971	M1A067	M1A067E	13/01/2015	NA	0	0	0	0	2	2	2	2	2	2	2	2	CAHUIDE	9.92877	2	2	3	0	0	0	99	1	1	2	1	3	6	1	1	4	4	5	3	3	1
1070	AC027814	M1A067	M1A067E	2015-06-02	0	0	0	0	0	2	2	2	2	2	2	2	2	CAHUIDE	9.92877	2	2	3	0	0	0	99	1	1	2	1	3	6	1	1	4	4	5	3	3	1
1071	AC028895	M1A067	M1A067E	23/03/2015	0	0	0	0	0	2	2	2	2	2	2	2	2	CAHUIDE	9.92877	2	2	3	0	0	0	99	1	1	2	1	3	6	1	1	4	4	5	3	3	1
1072	AC029237	M1A067	M1A067E	13/04/2015	NA	0	0	0	0	2	2	2	2	2	2	2	2	CAHUIDE	9.92877	2	2	3	0	0	0	99	1	1	2	1	3	6	1	1	4	4	5	3	3	1
1073	AC030167	M1A067	M1A067E	2015-06-05	NA	0	0	0	0	2	2	2	2	2	2	2	2	CAHUIDE	9.92877	2	2	3	0	0	0	99	1	1	2	1	3	6	1	1	4	4	5	3	3	1
1074	AC030861	M1A067	M1A067E	2015-02-06	0	0	0	0	0	2	2	2	2	2	2	2	2	CAHUIDE	9.92877	2	2	3	0	0	0	99	1	1	2	1	3	6	1	1	4	4	5	3	3	1
1075	AC031967	M1A067	M1A067E	2015-08-07	0	0	0	0	0	2	2	2	2	2	2	2	2	CAHUIDE	9.92877	2	2	3	0	0	0	99	1	1	2	1	3	6	1	1	4	4	5	3	3	1
1076	AC032541	M1A067	M1A067E	2015-03-08	0	0	0	0	0	2	2	2	2	2	2	2	2	CAHUIDE	9.92877	2	2	3	0	0	0	99	1	1	2	1	3	6	1	1	4	4	5	3	3	1
1077	AC033800	M1A067	M1A067E	2015-07-09	0	0	0	0	0	2	2	2	2	2	2	2	2	CAHUIDE	9.92877	2	2	3	0	0	0	99	1	1	2	1	3	6	1	1	4	4	5	3	3	1
1078	AC034295	M1A067	M1A067E	2015-05-10	0	0	0	0	0	2	2	2	2	2	2	2	2	CAHUIDE	9.92877	2	2	3	0	0	0	99	1	1	2	1	3	6	1	1	4	4	5	3	3	1
1079	AC035155	M1A067	M1A067E	2015-02-11	0	0	0	0	0	2	2	2	2	2	2	2	2	CAHUIDE	9.92877	2	2	3	0	0	0	99	1	1	2	1	3	6	1	1	4	4	5	3	3	1
1080	AC036452	M1A067	M1A067E	2015-12-12	0	0	0	0	0	2	2	2	1	2	2	2	2	CAHUIDE	9.92877	2	2	3	0	0	0	99	1	1	2	1	3	6	1	1	4	4	5	3	3	1
1081	AC019364	M1A072	M1A072A	2014-08-05	0	0	0	0	0	2	2	2	2	2	2	2	2	CAHUIDE	52.526	1	11	25	1	1	0	16	4	3	1	1	3	2	1	2	3	3	2	5	5	3
1082	AC020182	M1A072	M1A072A	2014-04-06	0	0	0	0	0	2	2	2	2	2	2	2	2	CAHUIDE	52.526	1	11	25	1	1	0	16	4	3	1	1	3	2	1	2	3	3	2	5	5	3
1083	AC021565	M1A072	M1A072A	14/07/2014	1	0	0	0	0	2	2	2	2	2	2	2	2	CAHUIDE	52.526	1	11	25	1	1	0	16	4	3	1	1	3	2	1	2	3	3	2	5	5	3
1084	AC022282	M1A072	M1A072A	2014-08-08	0	0	0	0	0	2	2	2	2	2	2	2	2	CAHUIDE	52.526	1	11	25	1	1	0	16	4	3	1	1	3	2	1	2	3	3	2	5	5	3
1085	AC023460	M1A072	M1A072A	17/09/2014	0	0	0	0	0	2	2	2	2	2	2	2	2	CAHUIDE	52.526	1	11	25	1	1	0	16	4	3	1	1	3	2	1	2	3	3	2	5	5	3
1086	AC024087	M1A072	M1A072A	2014-11-10	0	0	0	0	0	2	2	2	2	2	2	2	2	CAHUIDE	52.526	1	11	25	1	1	0	16	4	3	1	1	3	2	1	2	3	3	2	5	5	3
1087	AC025107	M1A072	M1A072A	13/11/2014	0	0	0	0	0	2	2	2	2	2	2	2	2	CAHUIDE	52.526	1	11	25	1	1	0	16	4	3	1	1	3	2	1	2	3	3	2	5	5	3
1088	AC026087	M1A072	M1A072A	2014-11-12	0	0	0	0	0	2	2	2	2	2	2	2	2	CAHUIDE	52.526	1	11	25	1	1	0	16	4	3	1	1	3	2	1	2	3	3	2	5	5	3
1089	AC026786	M1A072	M1A072A	2015-09-01	NA	0	0	0	0	2	2	2	2	2	2	2	2	CAHUIDE	52.526	1	11	25	1	1	0	16	4	3	1	1	3	2	1	2	3	3	2	5	5	3
1090	AC027829	M1A072	M1A072A	2015-07-02	NA	0	0	0	0	2	2	2	2	2	2	2	2	CAHUIDE	52.526	1	11	25	1	1	0	16	4	3	1	1	3	2	1	2	3	3	2	5	5	3
1091	AC028708	M1A072	M1A072A	2015-10-03	1	0	0	0	0	2	2	2	2	2	2	2	2	CAHUIDE	52.526	1	11	25	1	1	0	16	4	3	1	1	3	2	1	2	3	3	2	5	5	3
1092	AC029662	M1A072	M1A072A	21/04/2015	NA	0	0	0	0	2	2	2	2	2	2	2	2	CAHUIDE	52.526	1	11	25	1	1	0	16	4	3	1	1	3	2	1	2	3	3	2	5	5	3
1093	AC030495	M1A072	M1A072A	2015-11-05	NA	0	0	0	0	2	2	2	2	2	2	2	2	CAHUIDE	52.526	1	11	25	1	1	0	16	4	3	1	1	3	2	1	2	3	3	2	5	5	3
1094	AC031304	M1A072	M1A072A	2015-08-06	0	0	0	0	0	2	2	2	2	2	2	2	2	CAHUIDE	52.526	1	11	25	1	1	0	16	4	3	1	1	3	2	1	2	3	3	2	5	5	3
1095	AC032228	M1A072	M1A072A	13/07/2015	NA	0	0	0	0	2	2	2	2	2	2	2	2	CAHUIDE	52.526	1	11	25	1	1	0	16	4	3	1	1	3	2	1	2	3	3	2	5	5	3
1096	AC032965	M1A072	M1A072A	2015-07-08	NA	0	0	0	0	2	2	2	2	2	2	2	2	CAHUIDE	52.526	1	11	25	1	1	0	16	4	3	1	1	3	2	1	2	3	3	2	5	5	3
1097	AC033897	M1A072	M1A072A	2015-09-09	0	0	0	0	0	2	2	2	2	2	2	2	2	CAHUIDE	52.526	1	11	25	1	1	0	16	4	3	1	1	3	2	1	2	3	3	2	5	5	3
1098	AC034296	M1A072	M1A072A	2015-05-10	NA	0	0	1	1	2	2	2	2	2	2	2	2	CAHUIDE	52.526	1	11	25	1	1	0	16	4	3	1	1	3	2	1	2	3	3	2	5	5	3
1099	AC035484	M1A072	M1A072A	2015-06-11	NA	0	1	0	1	2	2	2	2	2	2	2	2	CAHUIDE	52.526	1	11	25	1	1	0	16	4	3	1	1	3	2	1	2	3	3	2	5	5	3
1100	PC001238	M1A072	M1A072A	2014-11-04	1	1	0	0	1	NA	NA	NA	NA	NA	NA	NA	NA	CAHUIDE	52.526	1	11	25	1	1	0	16	4	3	1	1	3	2	1	2	3	3	2	5	5	3
1101	AC034726	M1A072	M1A072C	2015-12-10	1	1	1	1	1	1	2	2	2	2	2	2	2	CAHUIDE	21.6411	2	11	21.64	2	2	0	9	4	3	1	1	3	2	1	2	3	3	2	5	5	3
1102	AC035485	M1A072	M1A072C	2015-06-11	0	0	0	0	0	2	2	2	2	2	2	2	2	CAHUIDE	21.6411	2	11	21.64	2	2	0	9	4	3	1	1	3	2	1	2	3	3	2	5	5	3
1103	AC036344	M1A072	M1A072C	2015-10-12	0	0	0	0	0	2	2	2	2	2	2	2	2	CAHUIDE	21.6411	2	11	21.64	2	2	0	9	4	3	1	1	3	2	1	2	3	3	2	5	5	3
1104	AC014074	M1A072	M1A072F	2013-09-11	1	1	1	1	1	2	2	2	2	2	2	2	2	CAHUIDE	17.326	1	11	17.33	0	0	0	99	4	3	1	1	3	2	1	2	3	3	2	5	5	3
1105	AC014961	M1A072	M1A072F	2013-07-12	0	0	0	0	0	2	2	2	2	2	2	2	2	CAHUIDE	17.326	1	11	17.33	0	0	0	99	4	3	1	1	3	2	1	2	3	3	2	5	5	3
1106	AC015968	M1A072	M1A072F	14/01/2014	0	0	0	0	0	2	2	2	2	2	2	2	2	CAHUIDE	17.326	1	11	17.33	0	0	0	99	4	3	1	1	3	2	1	2	3	3	2	5	5	3
1107	AC016573	M1A072	M1A072F	2014-05-02	0	0	0	0	0	2	2	2	2	2	2	2	2	CAHUIDE	17.326	1	11	17.33	0	0	0	99	4	3	1	1	3	2	1	2	3	3	2	5	5	3
1108	AC017878	M1A072	M1A072F	2014-12-03	0	0	0	0	0	2	2	2	2	2	2	2	2	CAHUIDE	17.326	1	11	17.33	0	0	0	99	4	3	1	1	3	2	1	2	3	3	2	5	5	3
1109	AC018215	M1A072	M1A072F	2014-01-04	0	0	0	0	0	2	2	2	2	2	2	2	2	CAHUIDE	17.326	1	11	17.33	0	0	0	99	4	3	1	1	3	2	1	2	3	3	2	5	5	3
1110	AC019720	M1A072	M1A072F	15/05/2014	0	0	0	0	0	2	2	2	2	2	2	2	2	CAHUIDE	17.326	1	11	17.33	0	0	0	99	4	3	1	1	3	2	1	2	3	3	2	5	5	3
1111	AC020549	M1A072	M1A072F	2014-12-06	0	0	0	0	0	2	2	2	2	2	2	2	2	CAHUIDE	17.326	1	11	17.33	0	0	0	99	4	3	1	1	3	2	1	2	3	3	2	5	5	3
1112	AC021540	M1A072	M1A072F	2014-11-07	0	0	0	0	0	2	2	2	2	2	2	2	2	CAHUIDE	17.326	1	11	17.33	0	0	0	99	4	3	1	1	3	2	1	2	3	3	2	5	5	3
1113	AC022075	M1A072	M1A072F	2014-06-08	0	0	0	0	0	2	2	2	2	2	2	2	2	CAHUIDE	17.326	1	11	17.33	0	0	0	99	4	3	1	1	3	2	1	2	3	3	2	5	5	3
1114	AC023031	M1A072	M1A072F	2014-04-09	0	0	1	1	1	2	1	2	2	2	2	2	2	CAHUIDE	17.326	1	11	17.33	0	0	0	99	4	3	1	1	3	2	1	2	3	3	2	5	5	3
1115	AC024349	M1A072	M1A072F	23/10/2014	0	0	0	0	0	2	2	2	2	2	2	2	2	CAHUIDE	17.326	1	11	17.33	0	0	0	99	4	3	1	1	3	2	1	2	3	3	2	5	5	3
1116	AC025191	M1A072	M1A072F	19/11/2014	1	0	0	0	0	2	2	2	2	2	2	2	2	CAHUIDE	17.326	1	11	17.33	0	0	0	99	4	3	1	1	3	2	1	2	3	3	2	5	5	3
1117	AC026090	M1A072	M1A072F	2014-11-12	0	0	0	0	0	2	2	2	2	2	2	2	2	CAHUIDE	17.326	1	11	17.33	0	0	0	99	4	3	1	1	3	2	1	2	3	3	2	5	5	3
1118	AC026789	M1A072	M1A072F	2015-09-01	NA	0	0	0	0	2	2	2	2	2	2	2	2	CAHUIDE	17.326	1	11	17.33	0	0	0	99	4	3	1	1	3	2	1	2	3	3	2	5	5	3
1119	AC027831	M1A072	M1A072F	2015-07-02	NA	0	0	0	0	2	2	2	2	2	2	2	2	CAHUIDE	17.326	1	11	17.33	0	0	0	99	4	3	1	1	3	2	1	2	3	3	2	5	5	3
1120	AC028769	M1A072	M1A072F	13/03/2015	0	0	0	0	0	2	2	2	2	2	2	2	2	CAHUIDE	17.326	1	11	17.33	0	0	0	99	4	3	1	1	3	2	1	2	3	3	2	5	5	3
1121	AC030394	M1A072	M1A072F	2015-08-05	NA	0	0	0	0	2	2	2	2	2	2	2	2	CAHUIDE	17.326	1	11	17.33	0	0	0	99	4	3	1	1	3	2	1	2	3	3	2	5	5	3
1122	AC031487	M1A072	M1A072F	15/06/2015	0	0	0	0	0	2	2	2	2	2	2	2	2	CAHUIDE	17.326	1	11	17.33	0	0	0	99	4	3	1	1	3	2	1	2	3	3	2	5	5	3
1123	AC032286	M1A072	M1A072F	15/07/2015	NA	0	0	0	0	2	2	2	2	2	2	2	2	CAHUIDE	17.326	1	11	17.33	0	0	0	99	4	3	1	1	3	2	1	2	3	3	2	5	5	3
1124	AC032968	M1A072	M1A072F	2015-07-08	NA	0	0	0	0	2	2	2	2	2	2	2	2	CAHUIDE	17.326	1	11	17.33	0	0	0	99	4	3	1	1	3	2	1	2	3	3	2	5	5	3
1125	AC036711	M1A072	M1A072F	30/12/2015	NA	0	0	0	0	2	2	2	2	2	2	2	2	CAHUIDE	17.326	1	11	17.33	0	0	0	99	4	3	1	1	3	2	1	2	3	3	2	5	5	3
1126	AC013823	M1A074	M1A074I	2013-06-11	NA	0	0	0	0	2	2	2	1	2	2	2	2	CAHUIDE	5.24658	2	0	5.25	0	0	0	99	1	1	1	1	3	2	1	4	2	4	4	5	5	1
1127	AC014809	M1A074	M1A074I	2013-05-12	0	0	0	0	0	2	2	2	2	2	2	2	2	CAHUIDE	5.24658	2	0	5.25	0	0	0	99	1	1	1	1	3	2	1	4	2	4	4	5	5	1
1128	AC018034	M1A074	M1A074I	21/03/2014	0	0	0	0	0	2	2	2	2	2	2	2	2	CAHUIDE	5.24658	2	0	5.25	0	0	0	99	1	1	1	1	3	2	1	4	2	4	4	5	5	1
1129	AC018581	M1A074	M1A074I	2014-07-04	NA	0	0	0	0	2	2	2	2	2	2	2	2	CAHUIDE	5.24658	2	0	5.25	0	0	0	99	1	1	1	1	3	2	1	4	2	4	4	5	5	1
1130	AC019632	M1A074	M1A074I	13/05/2014	NA	0	0	0	0	2	2	2	2	2	2	2	2	CAHUIDE	5.24658	2	0	5.25	0	0	0	99	1	1	1	1	3	2	1	4	2	4	4	5	5	1
1131	AC020194	M1A074	M1A074I	2014-04-06	0	0	0	0	0	2	2	2	2	2	2	2	2	CAHUIDE	5.24658	2	0	5.25	0	0	0	99	1	1	1	1	3	2	1	4	2	4	4	5	5	1
1132	AC021455	M1A074	M1A074I	2014-08-07	NA	0	0	0	0	2	2	2	2	2	2	2	2	CAHUIDE	5.24658	2	0	5.25	0	0	0	99	1	1	1	1	3	2	1	4	2	4	4	5	5	1
1133	AC022315	M1A074	M1A074I	2014-08-08	NA	0	0	0	0	2	2	2	2	2	2	2	2	CAHUIDE	5.24658	2	0	5.25	0	0	0	99	1	1	1	1	3	2	1	4	2	4	4	5	5	1
1134	AC022822	M1A074	M1A074I	2014-02-09	0	0	0	0	0	2	2	2	2	2	2	2	2	CAHUIDE	5.24658	2	0	5.25	0	0	0	99	1	1	1	1	3	2	1	4	2	4	4	5	5	1
1135	AC023984	M1A074	M1A074I	2014-09-10	NA	0	0	0	0	2	2	2	2	2	2	2	2	CAHUIDE	5.24658	2	0	5.25	0	0	0	99	1	1	1	1	3	2	1	4	2	4	4	5	5	1
1136	AC024567	M1A074	M1A074I	2014-04-11	NA	0	0	0	0	2	2	2	2	2	2	2	2	CAHUIDE	5.24658	2	0	5.25	0	0	0	99	1	1	1	1	3	2	1	4	2	4	4	5	5	1
1137	AC025411	M1A074	M1A074I	2014-01-12	0	0	0	0	0	2	2	2	2	2	2	2	2	CAHUIDE	5.24658	2	0	5.25	0	0	0	99	1	1	1	1	3	2	1	4	2	4	4	5	5	1
1138	AC026975	M1A074	M1A074I	13/01/2015	NA	0	0	0	0	2	2	2	2	2	2	2	2	CAHUIDE	5.24658	2	0	5.25	0	0	0	99	1	1	1	1	3	2	1	4	2	4	4	5	5	1
1139	AC027939	M1A074	M1A074I	2015-10-02	NA	0	0	0	0	2	2	2	2	2	2	2	2	CAHUIDE	5.24658	2	0	5.25	0	0	0	99	1	1	1	1	3	2	1	4	2	4	4	5	5	1
1140	AC028823	M1A074	M1A074I	17/03/2015	0	0	0	0	0	2	2	2	2	2	2	2	2	CAHUIDE	5.24658	2	0	5.25	0	0	0	99	1	1	1	1	3	2	1	4	2	4	4	5	5	1
1141	AC029663	M1A074	M1A074I	21/04/2015	NA	0	0	0	0	2	2	2	2	2	2	2	2	CAHUIDE	5.24658	2	0	5.25	0	0	0	99	1	1	1	1	3	2	1	4	2	4	4	5	5	1
1142	AC030169	M1A074	M1A074I	2015-06-05	NA	0	0	0	0	2	2	2	2	2	2	2	2	CAHUIDE	5.24658	2	0	5.25	0	0	0	99	1	1	1	1	3	2	1	4	2	4	4	5	5	1
1143	AC030865	M1A074	M1A074I	2015-02-06	0	0	0	0	0	2	2	2	2	2	2	2	2	CAHUIDE	5.24658	2	0	5.25	0	0	0	99	1	1	1	1	3	2	1	4	2	4	4	5	5	1
1144	AC031969	M1A074	M1A074I	2015-08-07	NA	0	0	0	0	2	2	2	2	2	2	2	2	CAHUIDE	5.24658	2	0	5.25	0	0	0	99	1	1	1	1	3	2	1	4	2	4	4	5	5	1
1145	AC032987	M1A074	M1A074I	2015-10-08	NA	0	0	0	0	2	2	2	1	2	2	2	2	CAHUIDE	5.24658	2	0	5.25	0	0	0	99	1	1	1	1	3	2	1	4	2	4	4	5	5	1
1146	AC033590	M1A074	M1A074I	2015-04-09	0	0	0	0	0	2	2	2	2	2	2	2	2	CAHUIDE	5.24658	2	0	5.25	0	0	0	99	1	1	1	1	3	2	1	4	2	4	4	5	5	1
1147	AC034298	M1A074	M1A074I	2015-05-10	NA	0	0	0	0	2	2	2	2	2	2	2	2	CAHUIDE	5.24658	2	0	5.25	0	0	0	99	1	1	1	1	3	2	1	4	2	4	4	5	5	1
1148	AC035156	M1A074	M1A074I	2015-02-11	NA	0	0	0	0	2	2	2	2	2	2	2	2	CAHUIDE	5.24658	2	0	5.25	0	0	0	99	1	1	1	1	3	2	1	4	2	4	4	5	5	1
1149	AC036581	M1A074	M1A074I	16/12/2015	NA	0	0	0	0	2	2	2	2	2	2	2	2	CAHUIDE	5.24658	2	0	5.25	0	0	0	99	1	1	1	1	3	2	1	4	2	4	4	5	5	1
1150	PC000798	M1A074	M1A074I	30/10/2013	1	1	0	0	0	NA	NA	NA	NA	NA	NA	NA	NA	CAHUIDE	5.24658	2	0	5.25	0	0	0	99	1	1	1	1	3	2	1	4	2	4	4	5	5	1
1151	PC000998	M1A074	M1A074I	2014-06-01	1	1	0	0	0	NA	NA	NA	NA	NA	NA	NA	NA	CAHUIDE	5.24658	2	0	5.25	0	0	0	99	1	1	1	1	3	2	1	4	2	4	4	5	5	1
1152	AC034048	M1A074	M1A074J	18/09/2015	1	1	1	1	1	2	2	2	2	2	2	2	2	CAHUIDE	17.1753	2	7	1	2	2	0	99	1	1	1	1	3	2	1	4	2	4	4	5	5	1
1153	AC034731	M1A074	M1A074J	2015-12-10	0	0	0	0	0	2	2	2	2	2	2	2	2	CAHUIDE	17.1753	2	7	1	2	2	0	99	1	1	1	1	3	2	1	4	2	4	4	5	5	1
1154	AC035833	M1A074	M1A074J	17/11/2015	0	0	0	0	1	2	2	2	2	2	2	2	2	CAHUIDE	17.1753	2	7	1	2	2	0	99	1	1	1	1	3	2	1	4	2	4	4	5	5	1
1155	AC036582	M1A074	M1A074J	16/12/2015	0	0	0	0	0	2	2	2	2	2	2	2	2	CAHUIDE	17.1753	2	7	1	2	2	0	99	1	1	1	1	3	2	1	4	2	4	4	5	5	1
1156	AC031793	M1A077	M1A077F	2015-07-07	1	1	0	0	0	2	2	2	2	2	2	2	2	CAHUIDE	0.40274	1	0	0.4	0	0	0	99	1	1	1	1	3	2	1	1	4	4	4	2	2	2
1157	AC033200	M1A077	M1A077F	18/08/2015	0	0	0	0	0	2	2	2	2	2	2	2	2	CAHUIDE	0.40274	1	0	0.4	0	0	0	99	1	1	1	1	3	2	1	1	4	4	4	2	2	2
1158	AC033428	M1A077	M1A077F	2015-01-09	0	0	0	0	0	2	2	2	2	2	2	2	2	CAHUIDE	0.40274	1	0	0.4	0	0	0	99	1	1	1	1	3	2	1	1	4	4	4	2	2	2
1159	AC034479	M1A077	M1A077F	2015-06-10	0	0	0	0	0	2	2	2	2	2	2	2	1	CAHUIDE	0.40274	1	0	0.4	0	0	0	99	1	1	1	1	3	2	1	1	4	4	4	2	2	2
1160	AC035235	M1A077	M1A077F	2015-03-11	0	0	0	0	0	2	2	2	2	2	2	2	2	CAHUIDE	0.40274	1	0	0.4	0	0	0	99	1	1	1	1	3	2	1	1	4	4	4	2	2	2
1161	AC036021	M1A077	M1A077F	2015-02-12	0	0	0	0	0	2	2	2	2	2	2	2	2	CAHUIDE	0.40274	1	0	0.4	0	0	0	99	1	1	1	1	3	2	1	1	4	4	4	2	2	2
1162	AC017039	M1A078	M1A078A	17/02/2014	0	0	0	1	1	2	2	2	2	2	2	1	2	CAHUIDE	64.7753	1	5	12	2	1	0	16	1	2	1	1	3	2	1	1	2	4	2	4	4	3
1163	AC017743	M1A078	M1A078A	2014-08-03	0	0	0	0	0	2	2	2	2	2	2	2	2	CAHUIDE	64.7753	1	5	12	2	1	0	16	1	2	1	1	3	2	1	1	2	4	2	4	4	3
1164	AC018467	M1A078	M1A078A	2014-04-04	1	0	0	0	0	2	2	2	2	2	2	2	2	CAHUIDE	64.7753	1	5	12	2	1	0	16	1	2	1	1	3	2	1	1	2	4	2	4	4	3
1165	AC019418	M1A078	M1A078A	2014-09-05	0	0	0	0	0	2	2	2	2	2	2	2	2	CAHUIDE	64.7753	1	5	12	2	1	0	16	1	2	1	1	3	2	1	1	2	4	2	4	4	3
1166	AC020774	M1A078	M1A078A	30/06/2014	0	0	0	0	0	2	2	2	2	2	2	2	2	CAHUIDE	64.7753	1	5	12	2	1	0	16	1	2	1	1	3	2	1	1	2	4	2	4	4	3
1167	AC021219	M1A078	M1A078A	2014-04-07	0	0	0	0	0	2	2	2	2	2	2	2	2	CAHUIDE	64.7753	1	5	12	2	1	0	16	1	2	1	1	3	2	1	1	2	4	2	4	4	3
1168	AC022082	M1A078	M1A078A	2014-06-08	1	0	0	0	1	2	2	2	2	2	2	2	2	CAHUIDE	64.7753	1	5	12	2	1	0	16	1	2	1	1	3	2	1	1	2	4	2	4	4	3
1169	AC023503	M1A078	M1A078A	23/09/2014	0	0	0	0	0	2	2	2	2	2	2	2	2	CAHUIDE	64.7753	1	5	12	2	1	0	16	1	2	1	1	3	2	1	1	2	4	2	4	4	3
1170	AC023601	M1A078	M1A078A	2014-06-10	0	0	0	0	0	2	2	2	2	2	2	2	2	CAHUIDE	64.7753	1	5	12	2	1	0	16	1	2	1	1	3	2	1	1	2	4	2	4	4	3
1171	AC025125	M1A078	M1A078A	17/11/2014	1	0	0	0	0	2	2	2	2	2	2	2	2	CAHUIDE	64.7753	1	5	12	2	1	0	16	1	2	1	1	3	2	1	1	2	4	2	4	4	3
1172	AC026184	M1A078	M1A078A	17/12/2014	0	0	0	0	0	2	2	2	2	2	2	2	2	CAHUIDE	64.7753	1	5	12	2	1	0	16	1	2	1	1	3	2	1	1	2	4	2	4	4	3
1173	AC027035	M1A078	M1A078A	15/01/2015	NA	0	0	0	0	2	2	2	2	2	2	2	2	CAHUIDE	64.7753	1	5	12	2	1	0	16	1	2	1	1	3	2	1	1	2	4	2	4	4	3
1174	AC027865	M1A078	M1A078A	2015-09-02	NA	0	0	0	0	2	2	2	2	2	2	2	2	CAHUIDE	64.7753	1	5	12	2	1	0	16	1	2	1	1	3	2	1	1	2	4	2	4	4	3
1175	AC028925	M1A078	M1A078A	24/03/2015	0	0	0	0	0	2	2	2	2	2	2	2	2	CAHUIDE	64.7753	1	5	12	2	1	0	16	1	2	1	1	3	2	1	1	2	4	2	4	4	3
1176	AC029779	M1A078	M1A078A	27/04/2015	NA	0	0	0	0	2	2	2	2	2	2	2	2	CAHUIDE	64.7753	1	5	12	2	1	0	16	1	2	1	1	3	2	1	1	2	4	2	4	4	3
1177	AC029940	M1A078	M1A078A	2015-05-05	NA	0	0	0	0	2	2	2	2	2	2	1	2	CAHUIDE	64.7753	1	5	12	2	1	0	16	1	2	1	1	3	2	1	1	2	4	2	4	4	3
1178	AC031488	M1A078	M1A078A	15/06/2015	0	0	0	0	0	2	2	2	2	2	2	2	2	CAHUIDE	64.7753	1	5	12	2	1	0	16	1	2	1	1	3	2	1	1	2	4	2	4	4	3
1179	AC032287	M1A078	M1A078A	15/07/2015	1	1	1	1	1	2	2	2	2	2	2	1	2	CAHUIDE	64.7753	1	5	12	2	1	0	16	1	2	1	1	3	2	1	1	2	4	2	4	4	3
1180	AC032587	M1A078	M1A078A	2015-04-08	NA	0	0	0	0	2	2	2	2	2	1	2	2	CAHUIDE	64.7753	1	5	12	2	1	0	16	1	2	1	1	3	2	1	1	2	4	2	4	4	3
1181	AC034138	M1A078	M1A078A	28/09/2015	0	0	0	0	1	2	2	2	1	2	2	1	2	CAHUIDE	64.7753	1	5	12	2	1	0	16	1	2	1	1	3	2	1	1	2	4	2	4	4	3
1182	AC034733	M1A078	M1A078A	2015-12-10	NA	0	0	0	0	2	2	2	2	1	2	1	2	CAHUIDE	64.7753	1	5	12	2	1	0	16	1	2	1	1	3	2	1	1	2	4	2	4	4	3
1183	AC035919	M1A078	M1A078A	26/11/2015	NA	0	0	0	0	2	2	2	2	2	2	2	2	CAHUIDE	64.7753	1	5	12	2	1	0	16	1	2	1	1	3	2	1	1	2	4	2	4	4	3
1184	AC036675	M1A078	M1A078A	29/12/2015	NA	0	0	0	0	2	2	2	2	2	2	2	2	CAHUIDE	64.7753	1	5	12	2	1	0	16	1	2	1	1	3	2	1	1	2	4	2	4	4	3
1185	PC001041	M1A078	M1A078A	27/01/2014	1	1	0	1	1	NA	NA	NA	NA	NA	NA	NA	NA	CAHUIDE	64.7753	1	5	12	2	1	0	16	1	2	1	1	3	2	1	1	2	4	2	4	4	3
1186	AC014552	M1A078	M1A078B	2013-02-12	1	1	1	0	1	2	2	2	2	1	2	1	2	CAHUIDE	51.4027	2	4	12	0	0	0	9	1	2	1	1	3	2	1	1	2	4	2	4	4	3
1187	AC016101	M1A078	M1A078B	16/01/2014	0	0	0	0	0	2	2	2	2	2	2	2	2	CAHUIDE	51.4027	2	4	12	0	0	0	9	1	2	1	1	3	2	1	1	2	4	2	4	4	3
1188	AC017673	M1A078	M1A078B	2014-07-03	0	0	0	0	0	2	2	2	2	2	2	2	2	CAHUIDE	51.4027	2	4	12	0	0	0	9	1	2	1	1	3	2	1	1	2	4	2	4	4	3
1189	AC018468	M1A078	M1A078B	2014-04-04	0	0	0	0	1	2	2	2	2	2	2	2	2	CAHUIDE	51.4027	2	4	12	0	0	0	9	1	2	1	1	3	2	1	1	2	4	2	4	4	3
1190	AC019419	M1A078	M1A078B	2014-09-05	0	0	0	0	0	2	2	2	2	2	2	2	2	CAHUIDE	51.4027	2	4	12	0	0	0	9	1	2	1	1	3	2	1	1	2	4	2	4	4	3
1191	AC020671	M1A078	M1A078B	19/06/2014	0	0	0	0	0	2	2	2	2	2	2	2	2	CAHUIDE	51.4027	2	4	12	0	0	0	9	1	2	1	1	3	2	1	1	2	4	2	4	4	3
1192	AC021117	M1A078	M1A078B	2014-03-07	0	0	0	0	0	2	2	2	2	2	2	2	2	CAHUIDE	51.4027	2	4	12	0	0	0	9	1	2	1	1	3	2	1	1	2	4	2	4	4	3
1193	AC022083	M1A078	M1A078B	2014-06-08	1	0	0	0	0	2	2	2	2	2	2	2	2	CAHUIDE	51.4027	2	4	12	0	0	0	9	1	2	1	1	3	2	1	1	2	4	2	4	4	3
1194	AC023519	M1A078	M1A078B	24/09/2014	0	0	0	0	0	2	2	2	2	2	2	2	2	CAHUIDE	51.4027	2	4	12	0	0	0	9	1	2	1	1	3	2	1	1	2	4	2	4	4	3
1195	AC023602	M1A078	M1A078B	2014-06-10	0	0	0	0	0	2	2	2	2	2	2	2	2	CAHUIDE	51.4027	2	4	12	0	0	0	9	1	2	1	1	3	2	1	1	2	4	2	4	4	3
1196	AC025126	M1A078	M1A078B	17/11/2014	1	0	0	0	0	2	2	2	2	2	2	2	2	CAHUIDE	51.4027	2	4	12	0	0	0	9	1	2	1	1	3	2	1	1	2	4	2	4	4	3
1197	AC026117	M1A078	M1A078B	2014-12-12	0	0	0	0	0	2	2	2	2	2	2	2	2	CAHUIDE	51.4027	2	4	12	0	0	0	9	1	2	1	1	3	2	1	1	2	4	2	4	4	3
1198	AC027036	M1A078	M1A078B	15/01/2015	NA	0	0	0	0	2	2	2	2	2	2	2	2	CAHUIDE	51.4027	2	4	12	0	0	0	9	1	2	1	1	3	2	1	1	2	4	2	4	4	3
1199	AC027387	M1A078	M1A078B	2015-03-02	NA	0	0	0	0	2	2	2	2	2	2	2	2	CAHUIDE	51.4027	2	4	12	0	0	0	9	1	2	1	1	3	2	1	1	2	4	2	4	4	3
1200	AC028711	M1A078	M1A078B	2015-10-03	0	0	0	0	0	2	2	2	2	2	2	2	2	CAHUIDE	51.4027	2	4	12	0	0	0	9	1	2	1	1	3	2	1	1	2	4	2	4	4	3
1201	AC029803	M1A078	M1A078B	28/04/2015	NA	0	0	0	0	2	2	2	2	2	2	2	2	CAHUIDE	51.4027	2	4	12	0	0	0	9	1	2	1	1	3	2	1	1	2	4	2	4	4	3
1202	AC030595	M1A078	M1A078B	13/05/2015	NA	0	0	0	0	2	2	2	2	2	2	2	2	CAHUIDE	51.4027	2	4	12	0	0	0	9	1	2	1	1	3	2	1	1	2	4	2	4	4	3
1203	AC031606	M1A078	M1A078B	22/06/2015	0	0	0	1	0	2	2	2	2	2	2	2	2	CAHUIDE	51.4027	2	4	12	0	0	0	9	1	2	1	1	3	2	1	1	2	4	2	4	4	3
1204	AC032270	M1A078	M1A078B	14/07/2015	1	1	0	1	0	2	2	2	2	2	2	2	2	CAHUIDE	51.4027	2	4	12	0	0	0	9	1	2	1	1	3	2	1	1	2	4	2	4	4	3
1205	AC033186	M1A078	M1A078B	17/08/2015	NA	0	0	0	1	2	2	1	2	2	2	1	2	CAHUIDE	51.4027	2	4	12	0	0	0	9	1	2	1	1	3	2	1	1	2	4	2	4	4	3
1206	AC033873	M1A078	M1A078B	2015-08-09	0	0	0	0	1	2	2	2	2	2	2	2	2	CAHUIDE	51.4027	2	4	12	0	0	0	9	1	2	1	1	3	2	1	1	2	4	2	4	4	3
1207	AC034827	M1A078	M1A078B	15/10/2015	NA	0	0	0	1	2	2	2	2	2	2	1	2	CAHUIDE	51.4027	2	4	12	0	0	0	9	1	2	1	1	3	2	1	1	2	4	2	4	4	3
1208	AC035331	M1A078	M1A078B	2015-04-11	NA	0	0	0	1	2	2	2	2	2	2	2	2	CAHUIDE	51.4027	2	4	12	0	0	0	9	1	2	1	1	3	2	1	1	2	4	2	4	4	3
1209	AC036676	M1A078	M1A078B	29/12/2015	NA	0	0	0	0	2	2	2	2	2	2	2	2	CAHUIDE	51.4027	2	4	12	0	0	0	9	1	2	1	1	3	2	1	1	2	4	2	4	4	3
1210	AC007800	M1A080	M1A080C	2013-10-05	1	1	0	0	0	2	2	2	2	2	2	2	2	CAHUIDE	24.3973	1	11	13	0	0	0	99	0	2	1	1	3	11	1	4	2	4	4	3	2	3
1211	AC008758	M1A080	M1A080C	2013-05-06	0	0	0	0	0	2	2	2	2	2	2	2	2	CAHUIDE	24.3973	1	11	13	0	0	0	99	0	2	1	1	3	11	1	4	2	4	4	3	2	3
1212	AC009816	M1A080	M1A080C	2013-05-07	1	1	0	0	0	2	2	2	2	2	2	2	2	CAHUIDE	24.3973	1	11	13	0	0	0	99	0	2	1	1	3	11	1	4	2	4	4	3	2	3
1213	AC010672	M1A080	M1A080C	2013-05-08	1	1	0	0	0	2	2	2	2	2	2	2	2	CAHUIDE	24.3973	1	11	13	0	0	0	99	0	2	1	1	3	11	1	4	2	4	4	3	2	3
1214	AC011726	M1A080	M1A080C	2013-03-09	0	0	0	0	0	2	2	2	2	2	2	2	2	CAHUIDE	24.3973	1	11	13	0	0	0	99	0	2	1	1	3	11	1	4	2	4	4	3	2	3
1215	AC012729	M1A080	M1A080C	2013-02-10	NA	0	0	0	0	2	2	2	2	2	2	2	2	CAHUIDE	24.3973	1	11	13	0	0	0	99	0	2	1	1	3	11	1	4	2	4	4	3	2	3
1216	AC014392	M1A080	M1A080C	19/11/2013	1	1	0	0	1	2	2	2	2	2	2	2	2	CAHUIDE	24.3973	1	11	13	0	0	0	99	0	2	1	1	3	11	1	4	2	4	4	3	2	3
1217	AC015132	M1A080	M1A080C	2013-12-12	1	0	0	0	0	2	2	2	2	2	2	2	2	CAHUIDE	24.3973	1	11	13	0	0	0	99	0	2	1	1	3	11	1	4	2	4	4	3	2	3
1218	AC015976	M1A080	M1A080C	14/01/2014	1	0	0	0	0	2	2	2	2	2	2	2	2	CAHUIDE	24.3973	1	11	13	0	0	0	99	0	2	1	1	3	11	1	4	2	4	4	3	2	3
1219	AC016810	M1A080	M1A080C	2014-08-02	1	0	0	0	0	2	2	2	2	2	2	2	2	CAHUIDE	24.3973	1	11	13	0	0	0	99	0	2	1	1	3	11	1	4	2	4	4	3	2	3
1220	AC017674	M1A080	M1A080C	2014-07-03	0	0	0	0	1	2	2	2	2	2	2	2	2	CAHUIDE	24.3973	1	11	13	0	0	0	99	0	2	1	1	3	11	1	4	2	4	4	3	2	3
1221	AC018218	M1A080	M1A080C	2014-01-04	0	0	0	0	0	2	2	2	2	2	2	2	2	CAHUIDE	24.3973	1	11	13	0	0	0	99	0	2	1	1	3	11	1	4	2	4	4	3	2	3
1222	AC019009	M1A080	M1A080C	2014-05-05	1	0	0	0	0	2	2	2	2	2	2	2	2	CAHUIDE	24.3973	1	11	13	0	0	0	99	0	2	1	1	3	11	1	4	2	4	4	3	2	3
1223	AC019965	M1A080	M1A080C	2014-02-06	0	0	0	0	0	2	2	2	2	2	2	2	2	CAHUIDE	24.3973	1	11	13	0	0	0	99	0	2	1	1	3	11	1	4	2	4	4	3	2	3
1224	AC021119	M1A080	M1A080C	2014-03-07	0	0	0	0	0	2	2	2	2	2	2	2	2	CAHUIDE	24.3973	1	11	13	0	0	0	99	0	2	1	1	3	11	1	4	2	4	4	3	2	3
1225	AC022426	M1A080	M1A080C	2014-12-08	1	0	0	0	0	2	2	2	2	2	2	2	2	CAHUIDE	24.3973	1	11	13	0	0	0	99	0	2	1	1	3	11	1	4	2	4	4	3	2	3
1226	AC023279	M1A080	M1A080C	2014-08-09	0	0	0	0	0	2	2	2	2	2	2	2	2	CAHUIDE	24.3973	1	11	13	0	0	0	99	0	2	1	1	3	11	1	4	2	4	4	3	2	3
1227	AC023604	M1A080	M1A080C	2014-06-10	0	0	0	0	0	2	2	2	2	2	2	2	2	CAHUIDE	24.3973	1	11	13	0	0	0	99	0	2	1	1	3	11	1	4	2	4	4	3	2	3
1228	AC025200	M1A080	M1A080C	19/11/2014	1	0	0	0	0	2	2	2	2	2	2	2	2	CAHUIDE	24.3973	1	11	13	0	0	0	99	0	2	1	1	3	11	1	4	2	4	4	3	2	3
1229	AC026235	M1A080	M1A080C	29/12/2014	0	0	0	0	0	2	2	2	2	2	2	2	2	CAHUIDE	24.3973	1	11	13	0	0	0	99	0	2	1	1	3	11	1	4	2	4	4	3	2	3
1230	AC026976	M1A080	M1A080C	13/01/2015	NA	0	0	0	0	2	2	2	2	2	2	2	2	CAHUIDE	24.3973	1	11	13	0	0	0	99	0	2	1	1	3	11	1	4	2	4	4	3	2	3
1231	AC027638	M1A080	M1A080C	2015-05-02	NA	0	0	0	0	2	2	2	2	2	2	2	2	CAHUIDE	24.3973	1	11	13	0	0	0	99	0	2	1	1	3	11	1	4	2	4	4	3	2	3
1232	AC028723	M1A080	M1A080C	2015-11-03	0	0	0	0	0	2	2	2	2	2	2	2	2	CAHUIDE	24.3973	1	11	13	0	0	0	99	0	2	1	1	3	11	1	4	2	4	4	3	2	3
1233	AC029102	M1A080	M1A080C	2015-11-04	NA	0	0	0	0	2	2	2	2	2	2	2	2	CAHUIDE	24.3973	1	11	13	0	0	0	99	0	2	1	1	3	11	1	4	2	4	4	3	2	3
1234	AC030398	M1A080	M1A080C	2015-08-05	NA	0	0	0	0	2	2	2	2	2	2	2	2	CAHUIDE	24.3973	1	11	13	0	0	0	99	0	2	1	1	3	11	1	4	2	4	4	3	2	3
1235	AC030907	M1A080	M1A080C	2015-03-06	0	0	0	0	0	2	2	2	2	2	2	2	2	CAHUIDE	24.3973	1	11	13	0	0	0	99	0	2	1	1	3	11	1	4	2	4	4	3	2	3
1236	AC032319	M1A080	M1A080C	16/07/2015	NA	0	0	0	1	2	2	2	2	2	2	2	2	CAHUIDE	24.3973	1	11	13	0	0	0	99	0	2	1	1	3	11	1	4	2	4	4	3	2	3
1237	AC032723	M1A080	M1A080C	2015-05-08	NA	0	0	0	0	2	2	2	2	2	2	2	2	CAHUIDE	24.3973	1	11	13	0	0	0	99	0	2	1	1	3	11	1	4	2	4	4	3	2	3
1238	AC034890	M1A080	M1A080C	19/10/2015	NA	0	0	0	1	2	2	2	2	2	2	2	2	CAHUIDE	24.3973	1	11	13	0	0	0	99	0	2	1	1	3	11	1	4	2	4	4	3	2	3
1239	AC013931	M1A080	M1A080F	2013-07-11	1	1	0	0	0	2	2	2	2	2	2	2	2	CAHUIDE	12.7534	2	6	3	0	0	0	99	0	2	1	1	3	11	1	4	2	4	4	3	2	3
1240	AC014700	M1A080	M1A080F	2013-04-12	0	0	0	0	0	2	2	2	2	2	2	2	2	CAHUIDE	12.7534	2	6	3	0	0	0	99	0	2	1	1	3	11	1	4	2	4	4	3	2	3
1241	AC015788	M1A080	M1A080F	2014-10-01	1	0	0	0	0	2	2	2	2	2	2	2	2	CAHUIDE	12.7534	2	6	3	0	0	0	99	0	2	1	1	3	11	1	4	2	4	4	3	2	3
1242	AC016641	M1A080	M1A080F	2014-05-02	1	1	0	0	0	2	2	2	2	2	2	2	2	CAHUIDE	12.7534	2	6	3	0	0	0	99	0	2	1	1	3	11	1	4	2	4	4	3	2	3
1243	AC017414	M1A080	M1A080F	2014-04-03	1	1	0	0	1	2	2	2	2	2	2	2	2	CAHUIDE	12.7534	2	6	3	0	0	0	99	0	2	1	1	3	11	1	4	2	4	4	3	2	3
1244	AC018470	M1A080	M1A080F	2014-04-04	1	0	0	0	0	2	2	2	2	2	2	2	2	CAHUIDE	12.7534	2	6	3	0	0	0	99	0	2	1	1	3	11	1	4	2	4	4	3	2	3
1245	AC019011	M1A080	M1A080F	2014-05-05	0	0	0	0	0	2	2	2	2	2	2	2	2	CAHUIDE	12.7534	2	6	3	0	0	0	99	0	2	1	1	3	11	1	4	2	4	4	3	2	3
1246	AC019967	M1A080	M1A080F	2014-02-06	1	1	0	0	1	2	2	2	2	2	2	2	2	CAHUIDE	12.7534	2	6	3	0	0	0	99	0	2	1	1	3	11	1	4	2	4	4	3	2	3
1247	AC021120	M1A080	M1A080F	2014-03-07	0	0	0	0	0	2	2	2	2	2	2	2	2	CAHUIDE	12.7534	2	6	3	0	0	0	99	0	2	1	1	3	11	1	4	2	4	4	3	2	3
1248	AC022317	M1A080	M1A080F	2014-08-08	0	0	0	0	0	2	2	2	2	2	2	2	2	CAHUIDE	12.7534	2	6	3	0	0	0	99	0	2	1	1	3	11	1	4	2	4	4	3	2	3
1249	AC023488	M1A080	M1A080F	19/09/2014	0	0	0	0	0	2	2	2	2	2	2	2	2	CAHUIDE	12.7534	2	6	3	0	0	0	99	0	2	1	1	3	11	1	4	2	4	4	3	2	3
1250	AC024281	M1A080	M1A080F	17/10/2014	1	0	0	0	0	2	2	2	2	2	2	2	2	CAHUIDE	12.7534	2	6	3	0	0	0	99	0	2	1	1	3	11	1	4	2	4	4	3	2	3
1251	AC024570	M1A080	M1A080F	2014-04-11	0	0	0	0	0	2	2	2	2	2	2	2	2	CAHUIDE	12.7534	2	6	3	0	0	0	99	0	2	1	1	3	11	1	4	2	4	4	3	2	3
1252	AC026118	M1A080	M1A080F	2014-12-12	0	0	0	0	0	2	2	2	2	2	2	2	2	CAHUIDE	12.7534	2	6	3	0	0	0	99	0	2	1	1	3	11	1	4	2	4	4	3	2	3
1253	AC026977	M1A080	M1A080F	13/01/2015	NA	0	0	0	0	2	2	2	2	2	2	2	2	CAHUIDE	12.7534	2	6	3	0	0	0	99	0	2	1	1	3	11	1	4	2	4	4	3	2	3
1254	AC027640	M1A080	M1A080F	2015-05-02	0	0	0	0	0	2	2	2	2	2	2	2	2	CAHUIDE	12.7534	2	6	3	0	0	0	99	0	2	1	1	3	11	1	4	2	4	4	3	2	3
1255	AC028220	M1A080	M1A080F	2015-02-03	0	0	0	0	0	2	2	2	2	2	2	2	2	CAHUIDE	12.7534	2	6	3	0	0	0	99	0	2	1	1	3	11	1	4	2	4	4	3	2	3
1256	AC029103	M1A080	M1A080F	2015-11-04	0	0	0	0	0	2	2	2	2	2	2	2	2	CAHUIDE	12.7534	2	6	3	0	0	0	99	0	2	1	1	3	11	1	4	2	4	4	3	2	3
1257	AC030399	M1A080	M1A080F	2015-08-05	0	0	0	0	0	2	2	2	2	2	2	2	2	CAHUIDE	12.7534	2	6	3	0	0	0	99	0	2	1	1	3	11	1	4	2	4	4	3	2	3
1258	AC031577	M1A080	M1A080F	19/06/2015	0	0	0	1	1	2	2	2	2	2	2	2	2	CAHUIDE	12.7534	2	6	3	0	0	0	99	0	2	1	1	3	11	1	4	2	4	4	3	2	3
1259	AC032320	M1A080	M1A080F	16/07/2015	0	0	0	0	0	2	2	2	2	2	2	2	2	CAHUIDE	12.7534	2	6	3	0	0	0	99	0	2	1	1	3	11	1	4	2	4	4	3	2	3
1260	AC033202	M1A080	M1A080F	18/08/2015	0	0	0	0	0	2	2	2	2	2	2	2	2	CAHUIDE	12.7534	2	6	3	0	0	0	99	0	2	1	1	3	11	1	4	2	4	4	3	2	3
1261	AC034032	M1A080	M1A080F	16/09/2015	0	0	0	0	0	2	2	2	2	2	2	2	2	CAHUIDE	12.7534	2	6	3	0	0	0	99	0	2	1	1	3	11	1	4	2	4	4	3	2	3
1262	AC034813	M1A080	M1A080F	14/10/2015	0	0	0	0	1	2	2	2	2	2	2	2	2	CAHUIDE	12.7534	2	6	3	0	0	0	99	0	2	1	1	3	11	1	4	2	4	4	3	2	3
1263	AC035740	M1A080	M1A080F	13/11/2015	0	0	0	0	1	2	2	2	2	2	2	2	2	CAHUIDE	12.7534	2	6	3	0	0	0	99	0	2	1	1	3	11	1	4	2	4	4	3	2	3
1264	AC036179	M1A080	M1A080F	2015-04-12	0	0	0	0	0	2	2	2	2	2	2	2	2	CAHUIDE	12.7534	2	6	3	0	0	0	99	0	2	1	1	3	11	1	4	2	4	4	3	2	3
1265	AC008449	M1A082	M1A082B	2013-03-06	1	1	1	1	1	2	2	2	2	2	1	1	2	CAHUIDE	43.5479	2	3	2	5	5	0	99	3	4	1	2	7	2	1	1	4	4	4	4	4	3
1266	AC009960	M1A082	M1A082B	2013-06-07	0	0	0	0	0	2	2	2	2	2	2	2	2	CAHUIDE	43.5479	2	3	2	5	5	0	99	3	4	1	2	7	2	1	1	4	4	4	4	4	3
1267	AC011138	M1A082	M1A082B	2013-10-08	0	0	0	0	1	2	2	2	2	2	2	2	2	CAHUIDE	43.5479	2	3	2	5	5	0	99	3	4	1	2	7	2	1	1	4	4	4	4	4	3
1268	AC012208	M1A082	M1A082B	2013-09-09	0	0	0	0	0	2	2	2	2	2	2	2	2	CAHUIDE	43.5479	2	3	2	5	5	0	99	3	4	1	2	7	2	1	1	4	4	4	4	4	3
1269	AC012931	M1A082	M1A082B	2013-03-10	0	0	0	0	0	2	2	2	2	2	2	2	2	CAHUIDE	43.5479	2	3	2	5	5	0	99	3	4	1	2	7	2	1	1	4	4	4	4	4	3
1270	AC013630	M1A082	M1A082B	2013-05-11	0	0	0	0	0	2	2	2	2	2	2	2	2	CAHUIDE	43.5479	2	3	2	5	5	0	99	3	4	1	2	7	2	1	1	4	4	4	4	4	3
1271	AC014646	M1A082	M1A082B	2013-03-12	0	0	0	0	0	2	2	2	2	2	2	2	2	CAHUIDE	43.5479	2	3	2	5	5	0	99	3	4	1	2	7	2	1	1	4	4	4	4	4	3
1272	AC015790	M1A082	M1A082B	2014-10-01	0	0	0	0	0	2	2	2	2	2	2	2	2	CAHUIDE	43.5479	2	3	2	5	5	0	99	3	4	1	2	7	2	1	1	4	4	4	4	4	3
1273	AC016702	M1A082	M1A082B	2014-06-02	0	0	0	0	0	2	2	2	2	2	2	2	2	CAHUIDE	43.5479	2	3	2	5	5	0	99	3	4	1	2	7	2	1	1	4	4	4	4	4	3
1274	AC017937	M1A082	M1A082B	17/03/2014	0	0	0	0	0	2	2	2	2	2	2	1	2	CAHUIDE	43.5479	2	3	2	5	5	0	99	3	4	1	2	7	2	1	1	4	4	4	4	4	3
1275	AC018900	M1A082	M1A082B	15/04/2014	0	0	0	0	0	2	2	2	2	2	2	2	2	CAHUIDE	43.5479	2	3	2	5	5	0	99	3	4	1	2	7	2	1	1	4	4	4	4	4	3
1276	AC019594	M1A082	M1A082B	2014-12-05	0	0	0	0	0	2	2	2	2	2	2	2	2	CAHUIDE	43.5479	2	3	2	5	5	0	99	3	4	1	2	7	2	1	1	4	4	4	4	4	3
1277	AC020511	M1A082	M1A082B	2014-11-06	0	0	0	0	0	2	2	2	2	2	2	2	2	CAHUIDE	43.5479	2	3	2	5	5	0	99	3	4	1	2	7	2	1	1	4	4	4	4	4	3
1278	AC020960	M1A082	M1A082B	2014-02-07	0	0	0	0	0	2	2	2	2	2	2	2	2	CAHUIDE	43.5479	2	3	2	5	5	0	99	3	4	1	2	7	2	1	1	4	4	4	4	4	3
1279	AC022318	M1A082	M1A082B	2014-08-08	0	0	0	0	0	2	2	2	2	2	2	2	2	CAHUIDE	43.5479	2	3	2	5	5	0	99	3	4	1	2	7	2	1	1	4	4	4	4	4	3
1280	AC022718	M1A082	M1A082B	2014-01-09	0	0	0	0	0	2	2	2	2	2	2	2	2	CAHUIDE	43.5479	2	3	2	5	5	0	99	3	4	1	2	7	2	1	1	4	4	4	4	4	3
1281	AC023605	M1A082	M1A082B	2014-06-10	0	0	0	0	0	2	2	2	2	2	2	2	2	CAHUIDE	43.5479	2	3	2	5	5	0	99	3	4	1	2	7	2	1	1	4	4	4	4	4	3
1282	AC025129	M1A082	M1A082B	17/11/2014	0	0	0	0	0	2	2	2	2	2	2	2	2	CAHUIDE	43.5479	2	3	2	5	5	0	99	3	4	1	2	7	2	1	1	4	4	4	4	4	3
1283	AC026120	M1A082	M1A082B	2014-12-12	0	0	0	0	0	2	2	2	2	2	2	2	2	CAHUIDE	43.5479	2	3	2	5	5	0	99	3	4	1	2	7	2	1	1	4	4	4	4	4	3
1284	AC027071	M1A082	M1A082B	16/01/2015	NA	0	0	0	0	2	2	2	2	2	2	2	2	CAHUIDE	43.5479	2	3	2	5	5	0	99	3	4	1	2	7	2	1	1	4	4	4	4	4	3
1285	AC028035	M1A082	M1A082B	13/02/2015	0	0	0	0	0	2	2	2	2	2	2	2	2	CAHUIDE	43.5479	2	3	2	5	5	0	99	3	4	1	2	7	2	1	1	4	4	4	4	4	3
1286	AC028836	M1A082	M1A082B	18/03/2015	0	0	0	0	0	2	2	2	2	2	2	2	2	CAHUIDE	43.5479	2	3	2	5	5	0	99	3	4	1	2	7	2	1	1	4	4	4	4	4	3
1287	AC029781	M1A082	M1A082B	27/04/2015	1	0	0	0	0	2	2	2	1	2	2	2	2	CAHUIDE	43.5479	2	3	2	5	5	0	99	3	4	1	2	7	2	1	1	4	4	4	4	4	3
1288	AC030400	M1A082	M1A082B	2015-08-05	0	0	0	0	0	2	2	2	2	2	2	2	2	CAHUIDE	43.5479	2	3	2	5	5	0	99	3	4	1	2	7	2	1	1	4	4	4	4	4	3
1289	AC031312	M1A082	M1A082B	2015-08-06	1	0	0	0	0	2	2	2	2	2	2	2	2	CAHUIDE	43.5479	2	3	2	5	5	0	99	3	4	1	2	7	2	1	1	4	4	4	4	4	3
1290	AC032271	M1A082	M1A082B	14/07/2015	0	0	0	0	0	2	2	2	2	2	2	2	2	CAHUIDE	43.5479	2	3	2	5	5	0	99	3	4	1	2	7	2	1	1	4	4	4	4	4	3
1291	AC032589	M1A082	M1A082B	2015-04-08	0	0	0	0	0	2	2	2	2	2	2	2	2	CAHUIDE	43.5479	2	3	2	5	5	0	99	3	4	1	2	7	2	1	1	4	4	4	4	4	3
1292	AC034040	M1A082	M1A082B	17/09/2015	0	0	0	0	0	2	2	2	2	2	2	2	2	CAHUIDE	43.5479	2	3	2	5	5	0	99	3	4	1	2	7	2	1	1	4	4	4	4	4	3
1293	AC035001	M1A082	M1A082B	26/10/2015	0	0	0	0	1	2	2	2	2	2	2	2	2	CAHUIDE	43.5479	2	3	2	5	5	0	99	3	4	1	2	7	2	1	1	4	4	4	4	4	3
1294	AC035333	M1A082	M1A082B	2015-04-11	1	1	0	0	1	2	2	2	2	2	2	2	2	CAHUIDE	43.5479	2	3	2	5	5	0	99	3	4	1	2	7	2	1	1	4	4	4	4	4	3
1295	AC036248	M1A082	M1A082B	2015-07-12	0	0	0	0	1	2	2	1	2	2	2	2	2	CAHUIDE	43.5479	2	3	2	5	5	0	99	3	4	1	2	7	2	1	1	4	4	4	4	4	3
1296	AC007937	M1A083	M1A083B	2013-11-05	1	1	1	1	1	2	2	2	2	2	2	2	2	CAHUIDE	24.737	2	3	24.74	0	0	0	99	1	2	1	2	9	2	1	5	3	4	2	3	3	3
1297	AC008653	M1A083	M1A083B	2013-04-06	0	0	0	0	0	2	2	1	2	2	2	2	2	CAHUIDE	24.737	2	3	24.74	0	0	0	99	1	2	1	2	9	2	1	5	3	4	2	3	3	3
1298	AC009689	M1A083	M1A083B	2013-02-07	0	0	0	0	0	2	2	2	2	2	2	2	2	CAHUIDE	24.737	2	3	24.74	0	0	0	99	1	2	1	2	9	2	1	5	3	4	2	3	3	3
1299	AC011150	M1A083	M1A083B	2013-10-08	0	0	0	0	1	2	2	1	2	2	2	2	2	CAHUIDE	24.737	2	3	24.74	0	0	0	99	1	2	1	2	9	2	1	5	3	4	2	3	3	3
1300	AC011681	M1A083	M1A083B	2013-03-09	0	0	0	0	1	2	2	2	2	2	2	2	2	CAHUIDE	24.737	2	3	24.74	0	0	0	99	1	2	1	2	9	2	1	5	3	4	2	3	3	3
1301	AC012928	M1A083	M1A083B	2013-03-10	0	0	0	0	0	2	2	2	2	2	2	2	2	CAHUIDE	24.737	2	3	24.74	0	0	0	99	1	2	1	2	9	2	1	5	3	4	2	3	3	3
1302	AC013636	M1A083	M1A083B	2013-05-11	0	0	0	0	1	2	2	2	2	2	2	2	2	CAHUIDE	24.737	2	3	24.74	0	0	0	99	1	2	1	2	9	2	1	5	3	4	2	3	3	3
1303	AC015135	M1A083	M1A083B	2013-12-12	0	0	0	0	0	2	2	2	2	2	2	2	2	CAHUIDE	24.737	2	3	24.74	0	0	0	99	1	2	1	2	9	2	1	5	3	4	2	3	3	3
1304	AC015795	M1A083	M1A083B	2014-10-01	0	0	0	0	0	2	2	2	2	2	2	2	2	CAHUIDE	24.737	2	3	24.74	0	0	0	99	1	2	1	2	9	2	1	5	3	4	2	3	3	3
1305	AC016940	M1A083	M1A083B	2014-11-02	0	0	0	0	0	2	2	2	2	2	2	2	2	CAHUIDE	24.737	2	3	24.74	0	0	0	99	1	2	1	2	9	2	1	5	3	4	2	3	3	3
1306	AC018037	M1A083	M1A083B	21/03/2014	0	0	0	0	0	2	2	2	2	2	2	2	2	CAHUIDE	24.737	2	3	24.74	0	0	0	99	1	2	1	2	9	2	1	5	3	4	2	3	3	3
1307	AC018358	M1A083	M1A083B	2014-03-04	0	0	0	0	0	2	2	2	2	2	2	2	2	CAHUIDE	24.737	2	3	24.74	0	0	0	99	1	2	1	2	9	2	1	5	3	4	2	3	3	3
1308	AC019836	M1A083	M1A083B	22/05/2014	0	0	0	0	0	2	2	2	2	2	2	2	2	CAHUIDE	24.737	2	3	24.74	0	0	0	99	1	2	1	2	9	2	1	5	3	4	2	3	3	3
1309	AC020475	M1A083	M1A083B	2014-09-06	0	0	0	0	0	2	2	2	2	2	2	2	2	CAHUIDE	24.737	2	3	24.74	0	0	0	99	1	2	1	2	9	2	1	5	3	4	2	3	3	3
1310	AC021123	M1A083	M1A083B	2014-03-07	0	0	0	0	0	2	2	2	2	2	2	2	2	CAHUIDE	24.737	2	3	24.74	0	0	0	99	1	2	1	2	9	2	1	5	3	4	2	3	3	3
1311	AC022095	M1A083	M1A083B	2014-06-08	0	0	0	0	0	2	2	2	2	2	2	2	2	CAHUIDE	24.737	2	3	24.74	0	0	0	99	1	2	1	2	9	2	1	5	3	4	2	3	3	3
1312	AC022720	M1A083	M1A083B	2014-01-09	0	0	0	0	0	2	2	2	2	2	2	2	2	CAHUIDE	24.737	2	3	24.74	0	0	0	99	1	2	1	2	9	2	1	5	3	4	2	3	3	3
1313	AC023609	M1A083	M1A083B	2014-06-10	0	0	0	0	0	2	2	2	2	2	2	2	2	CAHUIDE	24.737	2	3	24.74	0	0	0	99	1	2	1	2	9	2	1	5	3	4	2	3	3	3
1314	AC024762	M1A083	M1A083B	2014-06-11	0	0	0	0	0	2	2	2	2	2	2	2	2	CAHUIDE	24.737	2	3	24.74	0	0	0	99	1	2	1	2	9	2	1	5	3	4	2	3	3	3
1315	AC026095	M1A083	M1A083B	2014-11-12	0	0	0	0	0	2	2	2	2	2	2	2	2	CAHUIDE	24.737	2	3	24.74	0	0	0	99	1	2	1	2	9	2	1	5	3	4	2	3	3	3
1316	AC026910	M1A083	M1A083B	2015-12-01	NA	0	0	0	0	2	2	2	2	2	2	2	2	CAHUIDE	24.737	2	3	24.74	0	0	0	99	1	2	1	2	9	2	1	5	3	4	2	3	3	3
1317	AC028037	M1A083	M1A083B	13/02/2015	0	0	0	0	0	2	2	2	2	2	2	2	2	CAHUIDE	24.737	2	3	24.74	0	0	0	99	1	2	1	2	9	2	1	5	3	4	2	3	3	3
1318	AC028221	M1A083	M1A083B	2015-02-03	0	0	0	0	0	2	2	2	2	2	2	2	2	CAHUIDE	24.737	2	3	24.74	0	0	0	99	1	2	1	2	9	2	1	5	3	4	2	3	3	3
1319	AC029782	M1A083	M1A083B	27/04/2015	0	0	0	0	0	2	2	2	2	2	2	2	2	CAHUIDE	24.737	2	3	24.74	0	0	0	99	1	2	1	2	9	2	1	5	3	4	2	3	3	3
1320	AC030503	M1A083	M1A083B	2015-11-05	0	0	0	0	0	2	2	2	2	2	2	1	2	CAHUIDE	24.737	2	3	24.74	0	0	0	99	1	2	1	2	9	2	1	5	3	4	2	3	3	3
1321	AC031457	M1A083	M1A083B	2015-11-06	0	0	0	0	0	2	2	2	2	2	2	2	2	CAHUIDE	24.737	2	3	24.74	0	0	0	99	1	2	1	2	9	2	1	5	3	4	2	3	3	3
1322	AC031798	M1A083	M1A083B	2015-07-07	0	0	1	0	1	2	2	2	2	2	2	1	2	CAHUIDE	24.737	2	3	24.74	0	0	0	99	1	2	1	2	9	2	1	5	3	4	2	3	3	3
1323	AC032593	M1A083	M1A083B	2015-04-08	0	0	0	0	0	2	2	2	2	2	2	2	2	CAHUIDE	24.737	2	3	24.74	0	0	0	99	1	2	1	2	9	2	1	5	3	4	2	3	3	3
1324	AC034042	M1A083	M1A083B	17/09/2015	0	0	0	0	0	2	2	2	2	2	2	2	2	CAHUIDE	24.737	2	3	24.74	0	0	0	99	1	2	1	2	9	2	1	5	3	4	2	3	3	3
1325	AC034860	M1A083	M1A083B	16/10/2015	0	0	0	0	0	2	2	2	2	2	2	2	2	CAHUIDE	24.737	2	3	24.74	0	0	0	99	1	2	1	2	9	2	1	5	3	4	2	3	3	3
1326	AC035336	M1A083	M1A083B	2015-04-11	0	0	0	0	0	2	2	2	2	2	2	2	2	CAHUIDE	24.737	2	3	24.74	0	0	0	99	1	2	1	2	9	2	1	5	3	4	2	3	3	3
1327	AC036408	M1A083	M1A083B	2015-11-12	0	0	0	0	0	2	2	2	2	2	2	2	2	CAHUIDE	24.737	2	3	24.74	0	0	0	99	1	2	1	2	9	2	1	5	3	4	2	3	3	3
1328	AC030871	M1A083	M1A083D	2015-02-06	1	1	1	1	1	2	2	2	2	2	2	2	2	CAHUIDE	8.01918	2	2	7	0	0	0	99	1	2	1	2	9	2	1	5	3	4	2	3	3	3
1329	AC031971	M1A083	M1A083D	2015-08-07	0	0	0	0	1	2	2	1	2	2	2	2	2	CAHUIDE	8.01918	2	2	7	0	0	0	99	1	2	1	2	9	2	1	5	3	4	2	3	3	3
1330	AC032989	M1A083	M1A083D	2015-10-08	0	0	0	0	0	2	2	2	2	2	2	2	2	CAHUIDE	8.01918	2	2	7	0	0	0	99	1	2	1	2	9	2	1	5	3	4	2	3	3	3
1331	AC033596	M1A083	M1A083D	2015-04-09	0	0	0	0	0	2	2	2	2	2	2	2	2	CAHUIDE	8.01918	2	2	7	0	0	0	99	1	2	1	2	9	2	1	5	3	4	2	3	3	3
1332	AC034303	M1A083	M1A083D	2015-05-10	0	0	0	0	0	2	2	2	2	2	2	2	2	CAHUIDE	8.01918	2	2	7	0	0	0	99	1	2	1	2	9	2	1	5	3	4	2	3	3	3
1333	AC035160	M1A083	M1A083D	2015-02-11	0	0	0	0	0	2	2	2	2	2	2	2	2	CAHUIDE	8.01918	2	2	7	0	0	0	99	1	2	1	2	9	2	1	5	3	4	2	3	3	3
1334	AC036409	M1A083	M1A083D	2015-11-12	0	0	0	0	0	2	2	2	2	2	2	2	2	CAHUIDE	8.01918	2	2	7	0	0	0	99	1	2	1	2	9	2	1	5	3	4	2	3	3	3
1335	AC005997	M1A085	M1A085C	18/03/2013	1	1	0	0	0	2	2	2	2	2	2	2	2	CAHUIDE	7.02192	2	2	7.02	1	0	0	99	2	1	1	2	7	2	2	1	4	4	5	3	3	3
1336	AC006910	M1A085	M1A085C	2013-11-04	0	0	1	1	1	2	2	2	2	2	2	2	2	CAHUIDE	7.02192	2	2	7.02	1	0	0	99	2	1	1	2	7	2	2	1	4	4	5	3	3	3
1337	AC007820	M1A085	M1A085C	2013-10-05	0	0	0	0	0	2	2	2	2	2	2	2	2	CAHUIDE	7.02192	2	2	7.02	1	0	0	99	2	1	1	2	7	2	2	1	4	4	5	3	3	3
1338	AC008768	M1A085	M1A085C	2013-05-06	0	0	0	0	0	2	2	2	2	2	2	2	2	CAHUIDE	7.02192	2	2	7.02	1	0	0	99	2	1	1	2	7	2	2	1	4	4	5	3	3	3
1339	AC010249	M1A085	M1A085C	2013-11-07	0	0	0	0	0	2	2	2	2	2	2	2	2	CAHUIDE	7.02192	2	2	7.02	1	0	0	99	2	1	1	2	7	2	2	1	4	4	5	3	3	3
1340	AC010727	M1A085	M1A085C	2013-06-08	0	0	0	0	0	2	2	2	2	2	2	2	2	CAHUIDE	7.02192	2	2	7.02	1	0	0	99	2	1	1	2	7	2	2	1	4	4	5	3	3	3
1341	AC011627	M1A085	M1A085C	2013-02-09	0	0	0	0	1	2	2	2	1	2	2	2	2	CAHUIDE	7.02192	2	2	7.02	1	0	0	99	2	1	1	2	7	2	2	1	4	4	5	3	3	3
1342	AC012828	M1A085	M1A085C	2013-02-10	0	0	0	0	0	2	2	2	2	2	2	2	2	CAHUIDE	7.02192	2	2	7.02	1	0	0	99	2	1	1	2	7	2	2	1	4	4	5	3	3	3
1343	AC013835	M1A085	M1A085C	2013-06-11	0	0	1	0	0	2	2	2	2	2	2	2	2	CAHUIDE	7.02192	2	2	7.02	1	0	0	99	2	1	1	2	7	2	2	1	4	4	5	3	3	3
1344	AC014703	M1A085	M1A085C	2013-04-12	0	0	0	0	0	2	2	2	2	2	2	2	2	CAHUIDE	7.02192	2	2	7.02	1	0	0	99	2	1	1	2	7	2	2	1	4	4	5	3	3	3
1345	AC015714	M1A085	M1A085C	2014-09-01	0	0	0	0	0	2	2	2	2	2	2	2	2	CAHUIDE	7.02192	2	2	7.02	1	0	0	99	2	1	1	2	7	2	2	1	4	4	5	3	3	3
1346	AC016349	M1A085	M1A085C	2014-03-02	0	0	0	0	0	2	2	2	2	2	2	2	2	CAHUIDE	7.02192	2	2	7.02	1	0	0	99	2	1	1	2	7	2	2	1	4	4	5	3	3	3
1347	AC017944	M1A085	M1A085C	17/03/2014	0	0	0	0	0	2	2	2	2	2	2	2	2	CAHUIDE	7.02192	2	2	7.02	1	0	0	99	2	1	1	2	7	2	2	1	4	4	5	3	3	3
1348	AC018772	M1A085	M1A085C	2014-10-04	0	0	0	0	0	2	2	2	2	2	2	2	2	CAHUIDE	7.02192	2	2	7.02	1	0	0	99	2	1	1	2	7	2	2	1	4	4	5	3	3	3
1349	AC019816	M1A085	M1A085C	21/05/2014	NA	0	0	0	0	2	2	2	2	2	2	2	2	CAHUIDE	7.02192	2	2	7.02	1	0	0	99	2	1	1	2	7	2	2	1	4	4	5	3	3	3
1350	AC020197	M1A085	M1A085C	2014-04-06	0	0	0	0	0	2	2	2	2	2	2	2	2	CAHUIDE	7.02192	2	2	7.02	1	0	0	99	2	1	1	2	7	2	2	1	4	4	5	3	3	3
1351	AC021221	M1A085	M1A085C	2014-04-07	0	0	0	0	0	2	2	2	2	2	2	2	2	CAHUIDE	7.02192	2	2	7.02	1	0	0	99	2	1	1	2	7	2	2	1	4	4	5	3	3	3
1352	AC021991	M1A085	M1A085C	2014-05-08	0	0	0	0	0	2	2	2	2	2	2	2	2	CAHUIDE	7.02192	2	2	7.02	1	0	0	99	2	1	1	2	7	2	2	1	4	4	5	3	3	3
1353	AC022722	M1A085	M1A085C	2014-01-09	0	0	0	0	0	2	2	2	2	2	2	2	2	CAHUIDE	7.02192	2	2	7.02	1	0	0	99	2	1	1	2	7	2	2	1	4	4	5	3	3	3
1354	AC023616	M1A085	M1A085C	2014-06-10	0	0	0	0	0	2	2	2	2	2	2	2	2	CAHUIDE	7.02192	2	2	7.02	1	0	0	99	2	1	1	2	7	2	2	1	4	4	5	3	3	3
1355	AC025205	M1A085	M1A085C	19/11/2014	0	0	0	0	0	2	2	2	2	2	2	2	2	CAHUIDE	7.02192	2	2	7.02	1	0	0	99	2	1	1	2	7	2	2	1	4	4	5	3	3	3
1356	AC025822	M1A085	M1A085C	2014-04-12	0	0	0	0	0	2	2	2	2	2	2	2	2	CAHUIDE	7.02192	2	2	7.02	1	0	0	99	2	1	1	2	7	2	2	1	4	4	5	3	3	3
1357	AC026916	M1A085	M1A085C	2015-12-01	NA	0	0	0	0	2	2	2	2	2	2	2	2	CAHUIDE	7.02192	2	2	7.02	1	0	0	99	2	1	1	2	7	2	2	1	4	4	5	3	3	3
1358	AC027644	M1A085	M1A085C	2015-05-02	0	0	0	0	0	2	2	2	2	2	2	2	2	CAHUIDE	7.02192	2	2	7.02	1	0	0	99	2	1	1	2	7	2	2	1	4	4	5	3	3	3
1359	AC028111	M1A085	M1A085C	2015-02-03	0	0	0	0	0	2	2	2	2	2	2	2	2	CAHUIDE	7.02192	2	2	7.02	1	0	0	99	2	1	1	2	7	2	2	1	4	4	5	3	3	3
1360	AC029246	M1A085	M1A085C	13/04/2015	0	0	0	0	0	2	2	2	2	2	2	2	2	CAHUIDE	7.02192	2	2	7.02	1	0	0	99	2	1	1	2	7	2	2	1	4	4	5	3	3	3
1361	AC030405	M1A085	M1A085C	2015-08-05	0	0	0	0	0	2	2	2	2	2	2	2	2	CAHUIDE	7.02192	2	2	7.02	1	0	0	99	2	1	1	2	7	2	2	1	4	4	5	3	3	3
1362	AC030874	M1A085	M1A085C	2015-02-06	0	0	0	0	0	2	2	2	2	2	2	2	2	CAHUIDE	7.02192	2	2	7.02	1	0	0	99	2	1	1	2	7	2	2	1	4	4	5	3	3	3
1363	AC031973	M1A085	M1A085C	2015-08-07	0	0	0	0	0	2	2	2	2	2	2	2	2	CAHUIDE	7.02192	2	2	7.02	1	0	0	99	2	1	1	2	7	2	2	1	4	4	5	3	3	3
1364	AC032990	M1A085	M1A085C	2015-10-08	0	0	0	0	0	2	2	2	2	2	2	2	2	CAHUIDE	7.02192	2	2	7.02	1	0	0	99	2	1	1	2	7	2	2	1	4	4	5	3	3	3
1365	AC033598	M1A085	M1A085C	2015-04-09	0	0	0	0	0	2	2	2	2	2	2	2	2	CAHUIDE	7.02192	2	2	7.02	1	0	0	99	2	1	1	2	7	2	2	1	4	4	5	3	3	3
1366	AC034306	M1A085	M1A085C	2015-05-10	0	0	0	0	0	2	2	2	2	2	2	2	2	CAHUIDE	7.02192	2	2	7.02	1	0	0	99	2	1	1	2	7	2	2	1	4	4	5	3	3	3
1367	AC035159	M1A085	M1A085C	2015-02-11	1	1	0	0	0	2	2	2	2	2	2	2	2	CAHUIDE	7.02192	2	2	7.02	1	0	0	99	2	1	1	2	7	2	2	1	4	4	5	3	3	3
1368	AC036588	M1A085	M1A085C	17/12/2015	0	0	0	0	0	2	2	2	2	2	2	2	2	CAHUIDE	7.02192	2	2	7.02	1	0	0	99	2	1	1	2	7	2	2	1	4	4	5	3	3	3
1369	AC008455	M1A090	M1A090A	2013-03-06	1	1	0	1	1	2	2	1	2	2	2	2	2	CAHUIDE	34.1644	2	3	8	0	0	0	99	2	2	2	2	8	2	1	4	2	4	4	3	3	3
1370	AC009608	M1A090	M1A090A	2013-01-07	0	0	0	0	0	2	2	2	2	2	2	2	2	CAHUIDE	34.1644	2	3	8	0	0	0	99	2	2	2	2	8	2	1	4	2	4	4	3	3	3
1371	AC010744	M1A090	M1A090A	2013-06-08	0	0	0	0	0	2	2	2	2	2	2	2	2	CAHUIDE	34.1644	2	3	8	0	0	0	99	2	2	2	2	8	2	1	4	2	4	4	3	3	3
1372	AC011604	M1A090	M1A090A	2013-02-09	0	0	0	0	0	2	2	2	2	2	2	2	2	CAHUIDE	34.1644	2	3	8	0	0	0	99	2	2	2	2	8	2	1	4	2	4	4	3	3	3
1373	AC012672	M1A090	M1A090A	2013-02-10	0	0	0	0	0	2	2	2	2	2	2	2	2	CAHUIDE	34.1644	2	3	8	0	0	0	99	2	2	2	2	8	2	1	4	2	4	4	3	3	3
1374	AC013647	M1A090	M1A090A	2013-05-11	0	0	0	0	0	2	2	2	2	2	2	2	2	CAHUIDE	34.1644	2	3	8	0	0	0	99	2	2	2	2	8	2	1	4	2	4	4	3	3	3
1375	AC015138	M1A090	M1A090A	2013-12-12	0	0	0	0	0	2	2	2	2	2	2	2	2	CAHUIDE	34.1644	2	3	8	0	0	0	99	2	2	2	2	8	2	1	4	2	4	4	3	3	3
1376	AC015620	M1A090	M1A090A	2014-08-01	0	0	0	0	0	2	2	2	2	2	2	2	2	CAHUIDE	34.1644	2	3	8	0	0	0	99	2	2	2	2	8	2	1	4	2	4	4	3	3	3
1377	AC016350	M1A090	M1A090A	2014-03-02	0	0	0	0	0	2	2	2	2	2	2	2	2	CAHUIDE	34.1644	2	3	8	0	0	0	99	2	2	2	2	8	2	1	4	2	4	4	3	3	3
1378	AC017430	M1A090	M1A090A	2014-04-03	0	0	0	0	0	2	2	2	2	2	2	2	2	CAHUIDE	34.1644	2	3	8	0	0	0	99	2	2	2	2	8	2	1	4	2	4	4	3	3	3
1379	AC018367	M1A090	M1A090A	2014-03-04	0	0	0	0	0	2	2	2	2	2	2	2	2	CAHUIDE	34.1644	2	3	8	0	0	0	99	2	2	2	2	8	2	1	4	2	4	4	3	3	3
1380	AC019601	M1A090	M1A090A	2014-12-05	0	0	0	0	0	2	2	2	2	2	2	2	2	CAHUIDE	34.1644	2	3	8	0	0	0	99	2	2	2	2	8	2	1	4	2	4	4	3	3	3
1381	AC019969	M1A090	M1A090A	2014-02-06	0	0	0	0	0	2	2	2	2	2	2	2	2	CAHUIDE	34.1644	2	3	8	0	0	0	99	2	2	2	2	8	2	1	4	2	4	4	3	3	3
1382	AC020855	M1A090	M1A090A	2014-01-07	0	0	0	0	0	2	2	2	2	2	2	2	2	CAHUIDE	34.1644	2	3	8	0	0	0	99	2	2	2	2	8	2	1	4	2	4	4	3	3	3
1383	AC021758	M1A090	M1A090A	2014-04-08	0	0	0	0	0	2	2	2	2	2	2	2	2	CAHUIDE	34.1644	2	3	8	0	0	0	99	2	2	2	2	8	2	1	4	2	4	4	3	3	3
1384	AC023391	M1A090	M1A090A	2014-11-09	0	0	0	0	0	2	2	2	2	2	2	2	2	CAHUIDE	34.1644	2	3	8	0	0	0	99	2	2	2	2	8	2	1	4	2	4	4	3	3	3
1385	AC024296	M1A090	M1A090A	20/10/2014	0	0	0	0	0	2	2	2	2	2	2	2	2	CAHUIDE	34.1644	2	3	8	0	0	0	99	2	2	2	2	8	2	1	4	2	4	4	3	3	3
1386	AC024960	M1A090	M1A090A	2014-11-11	0	0	0	0	0	2	2	2	2	2	2	2	2	CAHUIDE	34.1644	2	3	8	0	0	0	99	2	2	2	2	8	2	1	4	2	4	4	3	3	3
1387	AC025412	M1A090	M1A090A	2014-01-12	0	0	0	0	0	2	2	2	2	2	2	2	2	CAHUIDE	34.1644	2	3	8	0	0	0	99	2	2	2	2	8	2	1	4	2	4	4	3	3	3
1388	AC026343	M1A090	M1A090A	2015-05-01	NA	0	0	0	0	2	2	2	2	2	2	2	2	CAHUIDE	34.1644	2	3	8	0	0	0	99	2	2	2	2	8	2	1	4	2	4	4	3	3	3
1389	AC027396	M1A090	M1A090A	2015-03-02	0	0	0	0	0	2	2	2	2	2	2	2	2	CAHUIDE	34.1644	2	3	8	0	0	0	99	2	2	2	2	8	2	1	4	2	4	4	3	3	3
1390	AC028800	M1A090	M1A090A	16/03/2015	0	0	0	0	0	2	2	2	2	2	2	2	2	CAHUIDE	34.1644	2	3	8	0	0	0	99	2	2	2	2	8	2	1	4	2	4	4	3	3	3
1391	AC029516	M1A090	M1A090A	15/04/2015	0	0	0	0	0	2	2	2	2	2	2	2	2	CAHUIDE	34.1644	2	3	8	0	0	0	99	2	2	2	2	8	2	1	4	2	4	4	3	3	3
1392	AC030412	M1A090	M1A090A	2015-08-05	0	0	0	0	0	2	2	2	2	2	2	2	2	CAHUIDE	34.1644	2	3	8	0	0	0	99	2	2	2	2	8	2	1	4	2	4	4	3	3	3
1393	AC031458	M1A090	M1A090A	2015-11-06	0	0	0	0	0	2	2	2	2	2	2	2	2	CAHUIDE	34.1644	2	3	8	0	0	0	99	2	2	2	2	8	2	1	4	2	4	4	3	3	3
1394	AC032322	M1A090	M1A090A	16/07/2015	0	0	0	0	1	2	2	2	2	2	2	1	2	CAHUIDE	34.1644	2	3	8	0	0	0	99	2	2	2	2	8	2	1	4	2	4	4	3	3	3
1395	AC033103	M1A090	M1A090A	2015-12-08	0	0	0	0	1	2	2	2	2	2	2	2	2	CAHUIDE	34.1644	2	3	8	0	0	0	99	2	2	2	2	8	2	1	4	2	4	4	3	3	3
1396	AC034095	M1A090	M1A090A	22/09/2015	0	0	0	0	0	2	2	2	2	2	2	2	2	CAHUIDE	34.1644	2	3	8	0	0	0	99	2	2	2	2	8	2	1	4	2	4	4	3	3	3
1397	AC034816	M1A090	M1A090A	14/10/2015	0	0	0	0	0	2	2	2	2	2	2	2	2	CAHUIDE	34.1644	2	3	8	0	0	0	99	2	2	2	2	8	2	1	4	2	4	4	3	3	3
1398	AC035617	M1A090	M1A090A	2015-10-11	0	0	0	0	0	2	2	2	2	2	2	2	2	CAHUIDE	34.1644	2	3	8	0	0	0	99	2	2	2	2	8	2	1	4	2	4	4	3	3	3
1399	AC036414	M1A090	M1A090A	2015-11-12	0	0	0	0	0	2	2	2	2	2	2	2	2	CAHUIDE	34.1644	2	3	8	0	0	0	99	2	2	2	2	8	2	1	4	2	4	4	3	3	3
1400	AC004687	M1A092	M1A092C	15/02/2013	1	1	0	0	0	2	2	2	2	2	2	2	2	CAHUIDE	6.55616	2	1	6.56	0	0	0	99	1	2	2	2	9	2	1	4	2	4	5	2	2	2
1401	AC006173	M1A092	M1A092C	25/03/2013	0	0	0	0	0	2	2	2	2	2	2	2	2	CAHUIDE	6.55616	2	1	6.56	0	0	0	99	1	2	2	2	9	2	1	4	2	4	5	2	2	2
1402	AC007996	M1A092	M1A092C	13/05/2013	NA	0	0	0	0	2	2	2	2	2	2	2	2	CAHUIDE	6.55616	2	1	6.56	0	0	0	99	1	2	2	2	9	2	1	4	2	4	5	2	2	2
1403	AC009400	M1A092	M1A092C	21/06/2013	0	0	0	0	0	2	2	2	2	2	2	2	2	CAHUIDE	6.55616	2	1	6.56	0	0	0	99	1	2	2	2	9	2	1	4	2	4	5	2	2	2
1404	AC010246	M1A092	M1A092C	2013-11-07	NA	0	0	0	0	2	2	2	2	2	2	2	2	CAHUIDE	6.55616	2	1	6.56	0	0	0	99	1	2	2	2	9	2	1	4	2	4	5	2	2	2
1405	AC011306	M1A092	M1A092C	14/08/2013	NA	0	0	0	0	2	2	2	2	2	2	2	2	CAHUIDE	6.55616	2	1	6.56	0	0	0	99	1	2	2	2	9	2	1	4	2	4	5	2	2	2
1406	AC012322	M1A092	M1A092C	2013-11-09	0	0	0	0	0	2	2	2	2	2	2	2	2	CAHUIDE	6.55616	2	1	6.56	0	0	0	99	1	2	2	2	9	2	1	4	2	4	5	2	2	2
1407	AC013204	M1A092	M1A092C	2013-09-10	NA	0	0	0	0	2	2	2	2	2	2	2	2	CAHUIDE	6.55616	2	1	6.56	0	0	0	99	1	2	2	2	9	2	1	4	2	4	5	2	2	2
1408	AC013934	M1A092	M1A092C	2013-07-11	NA	0	0	0	0	2	2	2	2	2	2	2	2	CAHUIDE	6.55616	2	1	6.56	0	0	0	99	1	2	2	2	9	2	1	4	2	4	5	2	2	2
1409	AC015876	M1A092	M1A092C	2014-11-01	NA	0	0	0	0	2	2	2	2	2	2	2	2	CAHUIDE	6.55616	2	1	6.56	0	0	0	99	1	2	2	2	9	2	1	4	2	4	5	2	2	2
1410	AC016929	M1A092	M1A092C	2014-11-02	NA	0	0	0	0	2	2	2	2	2	2	2	2	CAHUIDE	6.55616	2	1	6.56	0	0	0	99	1	2	2	2	9	2	1	4	2	4	5	2	2	2
1411	AC017804	M1A092	M1A092C	2014-10-03	0	0	0	0	0	2	2	2	2	2	2	2	2	CAHUIDE	6.55616	2	1	6.56	0	0	0	99	1	2	2	2	9	2	1	4	2	4	5	2	2	2
1412	AC018667	M1A092	M1A092C	2014-08-04	NA	0	0	0	0	2	2	2	2	2	2	2	2	CAHUIDE	6.55616	2	1	6.56	0	0	0	99	1	2	2	2	9	2	1	4	2	4	5	2	2	2
1413	AC019742	M1A092	M1A092C	16/05/2014	NA	0	0	0	0	2	2	2	2	2	2	2	2	CAHUIDE	6.55616	2	1	6.56	0	0	0	99	1	2	2	2	9	2	1	4	2	4	5	2	2	2
1414	AC020142	M1A092	M1A092C	2014-03-06	0	0	0	0	0	2	2	2	2	2	2	2	2	CAHUIDE	6.55616	2	1	6.56	0	0	0	99	1	2	2	2	9	2	1	4	2	4	5	2	2	2
1415	AC021131	M1A092	M1A092C	2014-03-07	NA	0	0	0	0	2	2	2	2	2	2	2	2	CAHUIDE	6.55616	2	1	6.56	0	0	0	99	1	2	2	2	9	2	1	4	2	4	5	2	2	2
1416	AC022407	M1A092	M1A092C	2014-11-08	NA	0	0	0	0	2	2	2	2	2	2	2	2	CAHUIDE	6.55616	2	1	6.56	0	0	0	99	1	2	2	2	9	2	1	4	2	4	5	2	2	2
1417	AC022828	M1A092	M1A092C	2014-02-09	0	0	0	0	0	2	2	2	2	2	2	2	2	CAHUIDE	6.55616	2	1	6.56	0	0	0	99	1	2	2	2	9	2	1	4	2	4	5	2	2	2
1418	AC024233	M1A092	M1A092C	15/10/2014	NA	0	0	0	0	2	2	2	2	2	2	2	2	CAHUIDE	6.55616	2	1	6.56	0	0	0	99	1	2	2	2	9	2	1	4	2	4	5	2	2	2
1419	AC024575	M1A092	M1A092C	2014-04-11	NA	0	0	0	0	2	2	2	2	2	2	2	2	CAHUIDE	6.55616	2	1	6.56	0	0	0	99	1	2	2	2	9	2	1	4	2	4	5	2	2	2
1420	AC025543	M1A092	M1A092C	2014-02-12	0	0	0	0	0	2	2	2	2	2	2	2	2	CAHUIDE	6.55616	2	1	6.56	0	0	0	99	1	2	2	2	9	2	1	4	2	4	5	2	2	2
1421	AC026562	M1A092	M1A092C	2015-06-01	NA	0	0	0	0	2	2	2	2	2	2	2	2	CAHUIDE	6.55616	2	1	6.56	0	0	0	99	1	2	2	2	9	2	1	4	2	4	5	2	2	2
1422	AC027231	M1A092	M1A092C	2015-02-02	NA	0	0	0	0	2	2	2	2	2	2	2	2	CAHUIDE	6.55616	2	1	6.56	0	0	0	99	1	2	2	2	9	2	1	4	2	4	5	2	2	2
1423	AC028775	M1A092	M1A092C	13/03/2015	0	0	0	0	0	2	2	2	2	2	2	2	2	CAHUIDE	6.55616	2	1	6.56	0	0	0	99	1	2	2	2	9	2	1	4	2	4	5	2	2	2
1424	AC029667	M1A092	M1A092C	21/04/2015	NA	0	0	0	0	2	2	2	2	2	2	2	2	CAHUIDE	6.55616	2	1	6.56	0	0	0	99	1	2	2	2	9	2	1	4	2	4	5	2	2	2
1425	AC030180	M1A092	M1A092C	2015-06-05	NA	0	0	0	0	2	2	2	2	2	2	2	2	CAHUIDE	6.55616	2	1	6.56	0	0	0	99	1	2	2	2	9	2	1	4	2	4	5	2	2	2
1426	AC030880	M1A092	M1A092C	2015-02-06	0	0	0	0	0	2	2	2	2	2	2	2	2	CAHUIDE	6.55616	2	1	6.56	0	0	0	99	1	2	2	2	9	2	1	4	2	4	5	2	2	2
1427	AC031980	M1A092	M1A092C	2015-08-07	NA	0	0	0	0	2	2	2	2	2	2	2	2	CAHUIDE	6.55616	2	1	6.56	0	0	0	99	1	2	2	2	9	2	1	4	2	4	5	2	2	2
1428	AC032974	M1A092	M1A092C	2015-07-08	NA	0	0	0	0	2	2	2	2	2	2	2	2	CAHUIDE	6.55616	2	1	6.56	0	0	0	99	1	2	2	2	9	2	1	4	2	4	5	2	2	2
1429	AC033434	M1A092	M1A092C	2015-01-09	0	0	0	0	0	2	2	2	2	2	2	2	2	CAHUIDE	6.55616	2	1	6.56	0	0	0	99	1	2	2	2	9	2	1	4	2	4	5	2	2	2
1430	AC034311	M1A092	M1A092C	2015-05-10	NA	0	0	0	0	2	2	2	2	2	2	2	2	CAHUIDE	6.55616	2	1	6.56	0	0	0	99	1	2	2	2	9	2	1	4	2	4	5	2	2	2
1431	AC035163	M1A092	M1A092C	2015-02-11	NA	0	0	0	0	2	2	2	2	2	2	2	2	CAHUIDE	6.55616	2	1	6.56	0	0	0	99	1	2	2	2	9	2	1	4	2	4	5	2	2	2
1432	PC000341	M1A092	M1A092C	23/04/2013	1	1	0	0	0	NA	NA	NA	NA	NA	NA	NA	NA	CAHUIDE	6.55616	2	1	6.56	0	0	0	99	1	2	2	2	9	2	1	4	2	4	5	2	2	2
1433	AC010299	M1A094	M1A094B	2013-12-07	1	1	1	1	0	2	2	2	2	2	2	2	2	CAHUIDE	30.2	2	1	30.2	2	2	0	99	2	2	2	2	9	3	1	3	2	4	2	3	3	3
1434	AC010750	M1A094	M1A094B	2013-06-08	0	0	0	0	0	2	2	2	2	1	2	2	2	CAHUIDE	30.2	2	1	30.2	2	2	0	99	2	2	2	2	9	3	1	3	2	4	2	3	3	3
1435	AC011609	M1A094	M1A094B	2013-02-09	0	0	0	0	0	2	2	2	2	2	2	2	2	CAHUIDE	30.2	2	1	30.2	2	2	0	99	2	2	2	2	9	3	1	3	2	4	2	3	3	3
1436	AC012584	M1A094	M1A094B	2013-01-10	0	0	0	0	0	2	2	2	2	2	2	2	2	CAHUIDE	30.2	2	1	30.2	2	2	0	99	2	2	2	2	9	3	1	3	2	4	2	3	3	3
1437	AC013566	M1A094	M1A094B	2013-04-11	NA	0	0	0	0	2	2	2	2	2	2	2	2	CAHUIDE	30.2	2	1	30.2	2	2	0	99	2	2	2	2	9	3	1	3	2	4	2	3	3	3
1438	AC015201	M1A094	M1A094B	16/12/2013	0	0	0	0	0	2	2	2	2	2	2	2	2	CAHUIDE	30.2	2	1	30.2	2	2	0	99	2	2	2	2	9	3	1	3	2	4	2	3	3	3
1439	AC015625	M1A094	M1A094B	2014-08-01	0	0	0	0	0	2	2	2	2	2	2	2	2	CAHUIDE	30.2	2	1	30.2	2	2	0	99	2	2	2	2	9	3	1	3	2	4	2	3	3	3
1440	AC017148	M1A094	M1A094B	24/02/2014	0	0	0	0	0	2	2	2	2	2	2	2	2	CAHUIDE	30.2	2	1	30.2	2	2	0	99	2	2	2	2	9	3	1	3	2	4	2	3	3	3
1441	AC017229	M1A094	M1A094B	2014-03-03	0	0	0	0	0	2	2	2	2	2	2	2	2	CAHUIDE	30.2	2	1	30.2	2	2	0	99	2	2	2	2	9	3	1	3	2	4	2	3	3	3
1442	AC018268	M1A094	M1A094B	2014-02-04	0	0	0	0	0	2	2	2	2	2	2	2	2	CAHUIDE	30.2	2	1	30.2	2	2	0	99	2	2	2	2	9	3	1	3	2	4	2	3	3	3
1443	AC019015	M1A094	M1A094B	2014-05-05	0	0	0	0	0	2	2	2	2	2	2	2	2	CAHUIDE	30.2	2	1	30.2	2	2	0	99	2	2	2	2	9	3	1	3	2	4	2	3	3	3
1444	AC020650	M1A094	M1A094B	18/06/2014	0	0	0	0	0	2	2	2	2	2	2	2	2	CAHUIDE	30.2	2	1	30.2	2	2	0	99	2	2	2	2	9	3	1	3	2	4	2	3	3	3
1445	AC021650	M1A094	M1A094B	22/07/2014	0	0	0	0	0	2	2	2	2	2	2	2	2	CAHUIDE	30.2	2	1	30.2	2	2	0	99	2	2	2	2	9	3	1	3	2	4	2	3	3	3
1446	AC021766	M1A094	M1A094B	2014-04-08	0	0	0	0	0	2	2	2	2	2	2	2	2	CAHUIDE	30.2	2	1	30.2	2	2	0	99	2	2	2	2	9	3	1	3	2	4	2	3	3	3
1447	AC023520	M1A094	M1A094B	24/09/2014	0	0	0	0	0	2	2	2	2	2	2	2	2	CAHUIDE	30.2	2	1	30.2	2	2	0	99	2	2	2	2	9	3	1	3	2	4	2	3	3	3
1448	AC024143	M1A094	M1A094B	13/10/2014	0	0	0	0	0	2	2	2	1	2	2	2	2	CAHUIDE	30.2	2	1	30.2	2	2	0	99	2	2	2	2	9	3	1	3	2	4	2	3	3	3
1449	AC024442	M1A094	M1A094B	2014-03-11	0	0	0	0	0	2	2	2	2	2	2	2	2	CAHUIDE	30.2	2	1	30.2	2	2	0	99	2	2	2	2	9	3	1	3	2	4	2	3	3	3
1450	AC025420	M1A094	M1A094B	2014-01-12	0	0	0	0	0	2	2	2	2	2	2	2	2	CAHUIDE	30.2	2	1	30.2	2	2	0	99	2	2	2	2	9	3	1	3	2	4	2	3	3	3
1451	AC026349	M1A094	M1A094B	2015-05-01	NA	0	0	0	0	2	2	2	2	2	2	2	2	CAHUIDE	30.2	2	1	30.2	2	2	0	99	2	2	2	2	9	3	1	3	2	4	2	3	3	3
1452	AC027403	M1A094	M1A094B	2015-03-02	0	0	0	0	0	2	2	2	2	2	2	2	2	CAHUIDE	30.2	2	1	30.2	2	2	0	99	2	2	2	2	9	3	1	3	2	4	2	3	3	3
1453	AC028266	M1A094	M1A094B	2015-03-03	0	0	0	0	0	2	2	2	2	2	2	2	2	CAHUIDE	30.2	2	1	30.2	2	2	0	99	2	2	2	2	9	3	1	3	2	4	2	3	3	3
1454	AC029251	M1A094	M1A094B	13/04/2015	0	0	0	0	0	2	2	2	2	2	2	2	2	CAHUIDE	30.2	2	1	30.2	2	2	0	99	2	2	2	2	9	3	1	3	2	4	2	3	3	3
1455	AC030418	M1A094	M1A094B	2015-08-05	0	0	0	0	0	2	2	2	2	2	2	2	2	CAHUIDE	30.2	2	1	30.2	2	2	0	99	2	2	2	2	9	3	1	3	2	4	2	3	3	3
1456	AC031531	M1A094	M1A094B	16/06/2015	0	0	0	0	0	2	2	2	2	2	2	2	2	CAHUIDE	30.2	2	1	30.2	2	2	0	99	2	2	2	2	9	3	1	3	2	4	2	3	3	3
1457	AC032391	M1A094	M1A094B	27/07/2015	0	0	0	0	1	2	2	2	2	2	2	2	2	CAHUIDE	30.2	2	1	30.2	2	2	0	99	2	2	2	2	9	3	1	3	2	4	2	3	3	3
1458	AC033129	M1A094	M1A094B	14/08/2015	0	0	0	0	1	2	2	2	2	2	2	2	2	CAHUIDE	30.2	2	1	30.2	2	2	0	99	2	2	2	2	9	3	1	3	2	4	2	3	3	3
1459	AC033902	M1A094	M1A094B	2015-09-09	0	0	0	0	0	2	2	2	2	2	2	2	2	CAHUIDE	30.2	2	1	30.2	2	2	0	99	2	2	2	2	9	3	1	3	2	4	2	3	3	3
1460	AC034894	M1A094	M1A094B	19/10/2015	1	0	0	0	0	2	2	2	2	2	2	2	2	CAHUIDE	30.2	2	1	30.2	2	2	0	99	2	2	2	2	9	3	1	3	2	4	2	3	3	3
1461	AC035721	M1A094	M1A094B	2015-12-11	0	0	0	0	1	2	2	2	2	2	2	2	2	CAHUIDE	30.2	2	1	30.2	2	2	0	99	2	2	2	2	9	3	1	3	2	4	2	3	3	3
1462	AC036353	M1A094	M1A094B	2015-10-12	0	0	0	0	0	2	2	2	2	2	2	2	2	CAHUIDE	30.2	2	1	30.2	2	2	0	99	2	2	2	2	9	3	1	3	2	4	2	3	3	3
1463	AC032236	M1A094	M1A094D	13/07/2015	1	1	0	0	0	2	2	2	2	2	2	2	2	CAHUIDE	10.274	1	3	10.27	1	1	0	99	2	2	2	2	9	3	1	3	2	4	2	3	3	3
1464	AC033227	M1A094	M1A094D	19/08/2015	0	0	0	0	0	2	2	2	2	2	2	2	2	CAHUIDE	10.274	1	3	10.27	1	1	0	99	2	2	2	2	9	3	1	3	2	4	2	3	3	3
1465	AC033903	M1A094	M1A094D	2015-09-09	0	0	0	0	0	2	2	2	2	2	2	2	2	CAHUIDE	10.274	1	3	10.27	1	1	0	99	2	2	2	2	9	3	1	3	2	4	2	3	3	3
1466	AC034895	M1A094	M1A094D	19/10/2015	1	0	0	0	0	2	2	2	2	2	2	2	2	CAHUIDE	10.274	1	3	10.27	1	1	0	99	2	2	2	2	9	3	1	3	2	4	2	3	3	3
1467	AC035722	M1A094	M1A094D	2015-12-11	0	0	0	0	0	2	2	2	2	2	2	2	2	CAHUIDE	10.274	1	3	10.27	1	1	0	99	2	2	2	2	9	3	1	3	2	4	2	3	3	3
1468	AC036431	M1A094	M1A094D	2015-12-12	0	0	0	0	0	2	2	2	2	2	2	2	2	CAHUIDE	10.274	1	3	10.27	1	1	0	99	2	2	2	2	9	3	1	3	2	4	2	3	3	3
1469	AC032288	M1A094	M1A094E	15/07/2015	1	1	1	1	0	2	2	2	1	2	2	2	2	CAHUIDE	6.03014	1	2	6.03	0	0	0	99	2	2	2	2	9	3	1	3	2	4	2	3	3	3
1470	AC033130	M1A094	M1A094E	14/08/2015	0	0	0	0	0	2	2	2	1	2	2	2	2	CAHUIDE	6.03014	1	2	6.03	0	0	0	99	2	2	2	2	9	3	1	3	2	4	2	3	3	3
1471	AC034008	M1A094	M1A094E	15/09/2015	0	0	0	0	0	2	2	2	2	2	2	2	2	CAHUIDE	6.03014	1	2	6.03	0	0	0	99	2	2	2	2	9	3	1	3	2	4	2	3	3	3
1472	AC034779	M1A094	M1A094E	13/10/2015	0	0	0	0	0	2	2	2	2	2	2	2	2	CAHUIDE	6.03014	1	2	6.03	0	0	0	99	2	2	2	2	9	3	1	3	2	4	2	3	3	3
1473	AC035723	M1A094	M1A094E	2015-12-11	1	0	0	0	1	2	2	2	2	2	2	2	2	CAHUIDE	6.03014	1	2	6.03	0	0	0	99	2	2	2	2	9	3	1	3	2	4	2	3	3	3
1474	AC036354	M1A094	M1A094E	2015-10-12	1	0	0	0	0	2	2	2	2	2	2	2	2	CAHUIDE	6.03014	1	2	6.03	0	0	0	99	2	2	2	2	9	3	1	3	2	4	2	3	3	3
1475	AC032274	M1A094	M1A094G	14/07/2015	1	1	1	1	0	2	2	2	2	2	2	2	2	CAHUIDE	9.83836	2	2	9.84	0	0	0	99	2	2	2	2	9	3	1	3	2	4	2	3	3	3
1476	AC033132	M1A094	M1A094G	14/08/2015	0	0	0	0	0	2	2	2	2	2	2	2	2	CAHUIDE	9.83836	2	2	9.84	0	0	0	99	2	2	2	2	9	3	1	3	2	4	2	3	3	3
1477	AC034050	M1A094	M1A094G	18/09/2015	1	1	0	0	0	2	2	2	2	2	2	2	2	CAHUIDE	9.83836	2	2	9.84	0	0	0	99	2	2	2	2	9	3	1	3	2	4	2	3	3	3
1478	AC034868	M1A094	M1A094G	16/10/2015	1	1	1	1	1	2	2	2	2	2	2	2	2	CAHUIDE	9.83836	2	2	9.84	0	0	0	99	2	2	2	2	9	3	1	3	2	4	2	3	3	3
1479	AC035486	M1A094	M1A094G	2015-06-11	0	0	0	0	0	2	2	2	2	2	2	2	2	CAHUIDE	9.83836	2	2	9.84	0	0	0	99	2	2	2	2	9	3	1	3	2	4	2	3	3	3
1480	AC036356	M1A094	M1A094G	2015-10-12	0	0	0	0	0	2	2	2	2	2	2	2	2	CAHUIDE	9.83836	2	2	9.84	0	0	0	99	2	2	2	2	9	3	1	3	2	4	2	3	3	3
1481	AC007696	M1A102	M1A102G	2013-09-05	1	1	0	0	0	2	2	2	2	2	2	2	2	CAHUIDE	10.8219	1	4	10.82	1	0	0	99	1	1	2	2	9	6	1	4	2	4	5	2	2	1
1482	AC009262	M1A102	M1A102G	17/06/2013	0	0	0	0	0	2	2	2	2	2	2	2	2	CAHUIDE	10.8219	1	4	10.82	1	0	0	99	1	1	2	2	9	6	1	4	2	4	5	2	2	1
1483	AC010662	M1A102	M1A102G	2013-05-08	0	0	0	0	0	2	2	2	2	2	2	2	2	CAHUIDE	10.8219	1	4	10.82	1	0	0	99	1	1	2	2	9	6	1	4	2	4	5	2	2	1
1484	AC012244	M1A102	M1A102G	2013-10-09	0	0	0	0	0	2	2	2	2	2	2	2	2	CAHUIDE	10.8219	1	4	10.82	1	0	0	99	1	1	2	2	9	6	1	4	2	4	5	2	2	1
1485	AC012598	M1A102	M1A102G	2013-01-10	0	0	0	0	0	2	2	2	2	2	2	2	2	CAHUIDE	10.8219	1	4	10.82	1	0	0	99	1	1	2	2	9	6	1	4	2	4	5	2	2	1
1486	AC014003	M1A102	M1A102G	2013-08-11	0	0	0	0	0	2	2	2	2	2	2	2	2	CAHUIDE	10.8219	1	4	10.82	1	0	0	99	1	1	2	2	9	6	1	4	2	4	5	2	2	1
1487	AC014652	M1A102	M1A102G	2013-03-12	0	0	0	0	0	2	2	2	2	2	2	2	2	CAHUIDE	10.8219	1	4	10.82	1	0	0	99	1	1	2	2	9	6	1	4	2	4	5	2	2	1
1488	AC015480	M1A102	M1A102G	2014-06-01	0	0	0	0	0	2	2	2	2	2	2	2	2	CAHUIDE	10.8219	1	4	10.82	1	0	0	99	1	1	2	2	9	6	1	4	2	4	5	2	2	1
1489	AC016886	M1A102	M1A102G	2014-10-02	0	0	0	0	0	2	2	2	2	2	2	2	2	CAHUIDE	10.8219	1	4	10.82	1	0	0	99	1	1	2	2	9	6	1	4	2	4	5	2	2	1
1490	AC018004	M1A102	M1A102G	20/03/2014	1	1	0	0	0	2	2	2	2	2	2	2	2	CAHUIDE	10.8219	1	4	10.82	1	0	0	99	1	1	2	2	9	6	1	4	2	4	5	2	2	1
1491	AC018274	M1A102	M1A102G	2014-02-04	0	0	0	0	0	2	2	2	2	2	2	2	2	CAHUIDE	10.8219	1	4	10.82	1	0	0	99	1	1	2	2	9	6	1	4	2	4	5	2	2	1
1492	AC019028	M1A102	M1A102G	2014-05-05	1	0	0	0	0	2	2	2	2	2	2	2	2	CAHUIDE	10.8219	1	4	10.82	1	0	0	99	1	1	2	2	9	6	1	4	2	4	5	2	2	1
1493	AC020479	M1A102	M1A102G	2014-09-06	0	0	0	0	0	2	2	2	2	2	2	2	2	CAHUIDE	10.8219	1	4	10.82	1	0	0	99	1	1	2	2	9	6	1	4	2	4	5	2	2	1
1494	AC021460	M1A102	M1A102G	2014-08-07	0	0	0	0	0	2	2	2	2	2	2	2	2	CAHUIDE	10.8219	1	4	10.82	1	0	0	99	1	1	2	2	9	6	1	4	2	4	5	2	2	1
1495	AC021776	M1A102	M1A102G	2014-04-08	1	0	0	0	0	2	2	2	2	2	2	2	2	CAHUIDE	10.8219	1	4	10.82	1	0	0	99	1	1	2	2	9	6	1	4	2	4	5	2	2	1
1496	AC023027	M1A102	M1A102G	2014-04-09	0	0	0	0	0	2	2	2	2	2	2	2	2	CAHUIDE	10.8219	1	4	10.82	1	0	0	99	1	1	2	2	9	6	1	4	2	4	5	2	2	1
1497	AC024328	M1A102	M1A102G	21/10/2014	0	0	0	0	0	2	2	2	2	2	2	2	2	CAHUIDE	10.8219	1	4	10.82	1	0	0	99	1	1	2	2	9	6	1	4	2	4	5	2	2	1
1498	AC024457	M1A102	M1A102G	2014-03-11	0	0	0	0	0	2	2	2	2	2	2	2	2	CAHUIDE	10.8219	1	4	10.82	1	0	0	99	1	1	2	2	9	6	1	4	2	4	5	2	2	1
1499	AC025429	M1A102	M1A102G	2014-01-12	0	0	0	0	0	2	2	2	2	2	2	2	2	CAHUIDE	10.8219	1	4	10.82	1	0	0	99	1	1	2	2	9	6	1	4	2	4	5	2	2	1
1500	AC026360	M1A102	M1A102G	2015-05-01	NA	0	0	0	0	2	2	2	2	2	2	2	2	CAHUIDE	10.8219	1	4	10.82	1	0	0	99	1	1	2	2	9	6	1	4	2	4	5	2	2	1
1501	AC027247	M1A102	M1A102G	2015-02-02	0	0	0	0	0	2	2	2	2	2	2	2	2	CAHUIDE	10.8219	1	4	10.82	1	0	0	99	1	1	2	2	9	6	1	4	2	4	5	2	2	1
1502	AC028273	M1A102	M1A102G	2015-03-03	0	0	0	0	0	2	2	2	2	2	2	2	2	CAHUIDE	10.8219	1	4	10.82	1	0	0	99	1	1	2	2	9	6	1	4	2	4	5	2	2	1
1503	AC029113	M1A102	M1A102G	2015-11-04	0	0	0	0	0	2	2	2	2	2	2	2	2	CAHUIDE	10.8219	1	4	10.82	1	0	0	99	1	1	2	2	9	6	1	4	2	4	5	2	2	1
1504	AC030420	M1A102	M1A102G	2015-08-05	0	0	0	0	0	2	2	2	2	2	2	2	2	CAHUIDE	10.8219	1	4	10.82	1	0	0	99	1	1	2	2	9	6	1	4	2	4	5	2	2	1
1505	AC031578	M1A102	M1A102G	19/06/2015	0	0	1	1	1	2	2	2	2	2	2	2	2	CAHUIDE	10.8219	1	4	10.82	1	0	0	99	1	1	2	2	9	6	1	4	2	4	5	2	2	1
1506	AC031804	M1A102	M1A102G	2015-07-07	0	0	1	1	1	2	2	2	2	2	2	2	2	CAHUIDE	10.8219	1	4	10.82	1	0	0	99	1	1	2	2	9	6	1	4	2	4	5	2	2	1
1507	AC033076	M1A102	M1A102G	2015-11-08	0	0	0	0	0	2	2	2	2	2	2	2	2	CAHUIDE	10.8219	1	4	10.82	1	0	0	99	1	1	2	2	9	6	1	4	2	4	5	2	2	1
1508	AC033436	M1A102	M1A102G	2015-01-09	0	0	0	0	0	2	2	2	2	2	2	2	2	CAHUIDE	10.8219	1	4	10.82	1	0	0	99	1	1	2	2	9	6	1	4	2	4	5	2	2	1
1509	AC034496	M1A102	M1A102G	2015-06-10	0	0	0	0	0	2	2	2	2	2	2	2	2	CAHUIDE	10.8219	1	4	10.82	1	0	0	99	1	1	2	2	9	6	1	4	2	4	5	2	2	1
1510	AC035430	M1A102	M1A102G	2015-05-11	0	0	0	0	1	2	2	2	2	2	2	2	2	CAHUIDE	10.8219	1	4	10.82	1	0	0	99	1	1	2	2	9	6	1	4	2	4	5	2	2	1
1511	AC036084	M1A102	M1A102G	2015-03-12	0	0	0	0	0	2	2	2	2	2	2	2	2	CAHUIDE	10.8219	1	4	10.82	1	0	0	99	1	1	2	2	9	6	1	4	2	4	5	2	2	1
1512	PC000537	M1A102	M1A102G	24/07/2013	1	1	0	0	0	NA	NA	NA	NA	NA	NA	NA	NA	CAHUIDE	10.8219	1	4	10.82	1	0	0	99	1	1	2	2	9	6	1	4	2	4	5	2	2	1
1513	AC021778	M1A103	M1A103A	2014-04-08	0	0	0	0	0	2	2	2	2	2	2	2	2	CAHUIDE	67.1342	1	21	67.13	1	0	0	5	1	1	2	2	9	2	1	4	2	4	2	2	2	3
1514	AC023495	M1A103	M1A103A	22/09/2014	1	0	0	0	0	2	2	2	2	2	2	2	2	CAHUIDE	67.1342	1	21	67.13	1	0	0	5	1	1	2	2	9	2	1	4	2	4	2	2	2	3
1515	AC023806	M1A103	M1A103A	2014-07-10	0	0	0	0	0	2	2	2	2	2	2	2	2	CAHUIDE	67.1342	1	21	67.13	1	0	0	5	1	1	2	2	9	2	1	4	2	4	2	2	2	3
1516	AC024459	M1A103	M1A103A	2014-03-11	0	0	0	0	0	2	2	2	2	2	2	2	2	CAHUIDE	67.1342	1	21	67.13	1	0	0	5	1	1	2	2	9	2	1	4	2	4	2	2	2	3
1517	AC025686	M1A103	M1A103A	2014-03-12	0	0	0	0	1	2	2	2	2	2	2	2	2	CAHUIDE	67.1342	1	21	67.13	1	0	0	5	1	1	2	2	9	2	1	4	2	4	2	2	2	3
1518	AC027111	M1A103	M1A103A	20/01/2015	NA	0	0	0	0	2	2	2	2	2	2	2	2	CAHUIDE	67.1342	1	21	67.13	1	0	0	5	1	1	2	2	9	2	1	4	2	4	2	2	2	3
1519	AC028074	M1A103	M1A103A	25/02/2015	NA	0	0	0	1	2	2	2	2	2	2	2	2	CAHUIDE	67.1342	1	21	67.13	1	0	0	5	1	1	2	2	9	2	1	4	2	4	2	2	2	3
1520	AC028119	M1A103	M1A103A	2015-02-03	0	0	0	0	1	2	2	2	2	2	2	2	2	CAHUIDE	67.1342	1	21	67.13	1	0	0	5	1	1	2	2	9	2	1	4	2	4	2	2	2	3
1521	AC028971	M1A103	M1A103A	2015-07-04	NA	0	1	0	1	2	2	2	2	1	2	1	2	CAHUIDE	67.1342	1	21	67.13	1	0	0	5	1	1	2	2	9	2	1	4	2	4	2	2	2	3
1522	AC029956	M1A103	M1A103A	2015-05-05	NA	0	0	0	0	2	2	2	2	1	2	2	2	CAHUIDE	67.1342	1	21	67.13	1	0	0	5	1	1	2	2	9	2	1	4	2	4	2	2	2	3
1523	AC031579	M1A103	M1A103A	19/06/2015	0	0	0	0	0	2	2	2	2	2	2	2	2	CAHUIDE	67.1342	1	21	67.13	1	0	0	5	1	1	2	2	9	2	1	4	2	4	2	2	2	3
1524	AC034899	M1A103	M1A103A	19/10/2015	1	1	0	0	0	2	2	1	2	2	2	2	2	CAHUIDE	67.1342	1	21	67.13	1	0	0	5	1	1	2	2	9	2	1	4	2	4	2	2	2	3
1525	AC035924	M1A103	M1A103A	26/11/2015	NA	0	0	0	0	2	2	2	2	2	2	2	2	CAHUIDE	67.1342	1	21	67.13	1	0	0	5	1	1	2	2	9	2	1	4	2	4	2	2	2	3
1526	AC036460	M1A103	M1A103A	2015-12-12	NA	0	0	0	0	2	2	2	2	2	2	2	2	CAHUIDE	67.1342	1	21	67.13	1	0	0	5	1	1	2	2	9	2	1	4	2	4	2	2	2	3
1527	PC001383	M1A103	M1A103A	2014-01-07	1	1	NA	NA	1	NA	NA	NA	NA	NA	NA	NA	NA	CAHUIDE	67.1342	1	21	67.13	1	0	0	5	1	1	2	2	9	2	1	4	2	4	2	2	2	3
1528	AC010610	M1A115	M1A115D	2013-05-08	1	1	0	0	0	2	2	2	2	2	2	2	2	CAHUIDE	8.03562	1	1	1	0	0	0	99	1	1	2	2	7	2	1	4	4	4	5	2	2	3
1529	AC012371	M1A115	M1A115D	13/09/2013	0	0	0	0	0	2	2	2	2	2	2	2	2	CAHUIDE	8.03562	1	1	1	0	0	0	99	1	1	2	2	7	2	1	4	4	4	5	2	2	3
1530	AC012621	M1A115	M1A115D	2013-01-10	1	1	0	0	0	2	2	2	2	2	2	2	2	CAHUIDE	8.03562	1	1	1	0	0	0	99	1	1	2	2	7	2	1	4	4	4	5	2	2	3
1531	AC013940	M1A115	M1A115D	2013-07-11	NA	0	0	0	0	2	2	2	2	2	2	2	2	CAHUIDE	8.03562	1	1	1	0	0	0	99	1	1	2	2	7	2	1	4	4	4	5	2	2	3
1532	AC015212	M1A115	M1A115D	16/12/2013	0	0	0	0	0	2	2	2	2	2	2	2	2	CAHUIDE	8.03562	1	1	1	0	0	0	99	1	1	2	2	7	2	1	4	4	4	5	2	2	3
1533	AC015635	M1A115	M1A115D	2014-08-01	NA	0	0	0	0	2	2	2	2	2	2	2	2	CAHUIDE	8.03562	1	1	1	0	0	0	99	1	1	2	2	7	2	1	4	4	4	5	2	2	3
1534	AC016365	M1A115	M1A115D	2014-03-02	NA	0	0	0	0	2	2	2	2	2	2	2	2	CAHUIDE	8.03562	1	1	1	0	0	0	99	1	1	2	2	7	2	1	4	4	4	5	2	2	3
1535	AC019380	M1A115	M1A115D	2014-08-05	NA	0	0	0	0	2	2	2	2	2	2	2	2	CAHUIDE	8.03562	1	1	1	0	0	0	99	1	1	2	2	7	2	1	4	4	4	5	2	2	3
1536	AC020585	M1A115	M1A115D	13/06/2014	0	0	0	0	0	2	2	2	2	2	2	2	2	CAHUIDE	8.03562	1	1	1	0	0	0	99	1	1	2	2	7	2	1	4	4	4	5	2	2	3
1537	AC021586	M1A115	M1A115D	15/07/2014	NA	0	0	0	0	2	2	2	2	2	2	2	2	CAHUIDE	8.03562	1	1	1	0	0	0	99	1	1	2	2	7	2	1	4	4	4	5	2	2	3
1538	AC021807	M1A115	M1A115D	2014-04-08	NA	0	0	0	0	2	2	2	2	2	2	2	2	CAHUIDE	8.03562	1	1	1	0	0	0	99	1	1	2	2	7	2	1	4	4	4	5	2	2	3
1539	AC024967	M1A115	M1A115D	2014-11-11	NA	0	0	0	0	2	2	2	2	2	2	2	2	CAHUIDE	8.03562	1	1	1	0	0	0	99	1	1	2	2	7	2	1	4	4	4	5	2	2	3
1540	AC025445	M1A115	M1A115D	2014-01-12	0	0	0	0	0	2	2	2	2	2	2	2	2	CAHUIDE	8.03562	1	1	1	0	0	0	99	1	1	2	2	7	2	1	4	4	4	5	2	2	3
1541	AC026376	M1A115	M1A115D	2015-05-01	NA	0	0	0	0	2	2	2	2	2	2	2	2	CAHUIDE	8.03562	1	1	1	0	0	0	99	1	1	2	2	7	2	1	4	4	4	5	2	2	3
1542	AC027270	M1A115	M1A115D	2015-02-02	NA	0	0	0	0	2	2	2	2	2	2	2	2	CAHUIDE	8.03562	1	1	1	0	0	0	99	1	1	2	2	7	2	1	4	4	4	5	2	2	3
1543	AC028177	M1A115	M1A115D	2015-02-03	0	0	0	0	0	2	2	2	2	2	2	2	2	CAHUIDE	8.03562	1	1	1	0	0	0	99	1	1	2	2	7	2	1	4	4	4	5	2	2	3
1544	AC029029	M1A115	M1A115D	2015-11-04	NA	0	0	0	0	2	2	2	2	2	2	2	2	CAHUIDE	8.03562	1	1	1	0	0	0	99	1	1	2	2	7	2	1	4	4	4	5	2	2	3
1545	AC029869	M1A115	M1A115D	2015-04-05	NA	0	0	0	0	2	2	2	2	2	2	2	2	CAHUIDE	8.03562	1	1	1	0	0	0	99	1	1	2	2	7	2	1	4	4	4	5	2	2	3
1546	AC030917	M1A115	M1A115D	2015-03-06	0	0	0	0	0	2	2	2	2	2	2	2	2	CAHUIDE	8.03562	1	1	1	0	0	0	99	1	1	2	2	7	2	1	4	4	4	5	2	2	3
1547	AC031940	M1A115	M1A115D	2015-08-07	NA	0	0	0	0	2	2	2	2	2	2	2	2	CAHUIDE	8.03562	1	1	1	0	0	0	99	1	1	2	2	7	2	1	4	4	4	5	2	2	3
1548	AC033028	M1A115	M1A115D	2015-11-08	NA	0	0	0	0	2	2	2	2	2	2	2	2	CAHUIDE	8.03562	1	1	1	0	0	0	99	1	1	2	2	7	2	1	4	4	4	5	2	2	3
1549	AC033687	M1A115	M1A115D	2015-05-09	0	0	0	0	0	2	2	2	2	2	2	2	2	CAHUIDE	8.03562	1	1	1	0	0	0	99	1	1	2	2	7	2	1	4	4	4	5	2	2	3
1550	AC034200	M1A115	M1A115D	2015-05-10	NA	0	0	0	0	2	2	2	2	2	2	2	2	CAHUIDE	8.03562	1	1	1	0	0	0	99	1	1	2	2	7	2	1	4	4	4	5	2	2	3
1551	AC035090	M1A115	M1A115D	2015-02-11	NA	0	0	0	0	2	2	2	2	2	2	2	2	CAHUIDE	8.03562	1	1	1	0	0	0	99	1	1	2	2	7	2	1	4	4	4	5	2	2	3
1552	AC036621	M1A115	M1A115D	18/12/2015	NA	0	0	0	0	2	2	2	2	2	2	2	2	CAHUIDE	8.03562	1	1	1	0	0	0	99	1	1	2	2	7	2	1	4	4	4	5	2	2	3
1553	AC032613	M1A144	M1A144B	2015-04-08	1	1	0	0	0	2	2	2	2	2	2	2	2	CAHUIDE	58.3014	1	2	16	4	1	0	99	2	2	2	1	3	2	1	1	2	4	5	2	2	3
1554	AC033572	M1A144	M1A144B	2015-04-09	0	0	0	0	1	2	2	2	2	2	2	2	2	CAHUIDE	58.3014	1	2	16	4	1	0	99	2	2	2	1	3	2	1	1	2	4	5	2	2	3
1555	AC034953	M1A144	M1A144B	21/10/2015	0	0	0	0	0	2	2	2	2	2	2	2	2	CAHUIDE	58.3014	1	2	16	4	1	0	99	2	2	2	1	3	2	1	1	2	4	5	2	2	3
1556	AC035460	M1A144	M1A144B	2015-06-11	0	0	0	0	0	2	2	2	2	2	2	2	2	CAHUIDE	58.3014	1	2	16	4	1	0	99	2	2	2	1	3	2	1	1	2	4	5	2	2	3
1557	AC036232	M1A144	M1A144B	2015-04-12	1	0	0	0	0	2	2	2	2	2	2	2	2	CAHUIDE	58.3014	1	2	16	4	1	0	99	2	2	2	1	3	2	1	1	2	4	5	2	2	3
1558	AC006750	M1A145	M1A145A	2013-09-04	0	0	0	0	1	2	2	1	2	2	2	2	2	CAHUIDE	63.9534	1	6	1	3	2	0	5	1	1	1	1	3	2	2	4	4	4	5	1	1	1
1559	AC007994	M1A145	M1A145A	13/05/2013	1	0	1	1	1	2	2	2	2	2	2	2	2	CAHUIDE	63.9534	1	6	1	3	2	0	5	1	1	1	1	3	2	2	4	4	4	5	1	1	1
1560	AC009632	M1A145	M1A145A	2013-02-07	0	0	0	0	1	2	2	1	2	2	2	2	2	CAHUIDE	63.9534	1	6	1	3	2	0	5	1	1	1	1	3	2	2	4	4	4	5	1	1	1
1561	AC010673	M1A145	M1A145A	2013-06-08	0	0	0	0	0	2	2	2	2	1	2	2	2	CAHUIDE	63.9534	1	6	1	3	2	0	5	1	1	1	1	3	2	2	4	4	4	5	1	1	1
1562	AC011531	M1A145	M1A145A	2013-02-09	0	0	0	0	1	2	2	1	2	2	2	2	2	CAHUIDE	63.9534	1	6	1	3	2	0	5	1	1	1	1	3	2	2	4	4	4	5	1	1	1
1563	AC012703	M1A145	M1A145A	2013-02-10	0	0	0	0	1	2	2	2	2	2	2	2	2	CAHUIDE	63.9534	1	6	1	3	2	0	5	1	1	1	1	3	2	2	4	4	4	5	1	1	1
1564	AC013692	M1A145	M1A145A	2013-05-11	1	1	0	0	1	2	2	1	2	2	2	2	2	CAHUIDE	63.9534	1	6	1	3	2	0	5	1	1	1	1	3	2	2	4	4	4	5	1	1	1
1565	AC014821	M1A145	M1A145A	2013-05-12	0	0	0	0	1	1	2	1	2	2	2	1	2	CAHUIDE	63.9534	1	6	1	3	2	0	5	1	1	1	1	3	2	2	4	4	4	5	1	1	1
1566	AC016030	M1A145	M1A145A	15/01/2014	0	0	0	0	0	2	2	2	2	2	2	2	2	CAHUIDE	63.9534	1	6	1	3	2	0	5	1	1	1	1	3	2	2	4	4	4	5	1	1	1
1567	AC016924	M1A145	M1A145A	2014-11-02	0	0	0	0	1	2	2	2	2	2	2	2	2	CAHUIDE	63.9534	1	6	1	3	2	0	5	1	1	1	1	3	2	2	4	4	4	5	1	1	1
1568	AC017504	M1A145	M1A145A	2014-05-03	0	0	0	0	0	2	2	2	2	2	2	2	2	CAHUIDE	63.9534	1	6	1	3	2	0	5	1	1	1	1	3	2	2	4	4	4	5	1	1	1
1569	AC018479	M1A145	M1A145A	2014-04-04	0	0	0	0	0	2	2	2	2	2	2	2	2	CAHUIDE	63.9534	1	6	1	3	2	0	5	1	1	1	1	3	2	2	4	4	4	5	1	1	1
1570	AC019243	M1A145	M1A145A	2014-07-05	1	1	0	0	0	2	2	2	2	2	2	2	2	CAHUIDE	63.9534	1	6	1	3	2	0	5	1	1	1	1	3	2	2	4	4	4	5	1	1	1
1571	AC020204	M1A145	M1A145A	2014-04-06	0	0	0	0	1	2	2	2	2	2	2	2	2	CAHUIDE	63.9534	1	6	1	3	2	0	5	1	1	1	1	3	2	2	4	4	4	5	1	1	1
1572	AC020929	M1A145	M1A145A	2014-02-07	0	0	0	0	0	2	2	2	2	2	2	2	2	CAHUIDE	63.9534	1	6	1	3	2	0	5	1	1	1	1	3	2	2	4	4	4	5	1	1	1
1573	AC022292	M1A145	M1A145A	2014-08-08	0	0	0	0	0	2	2	2	2	2	2	2	2	CAHUIDE	63.9534	1	6	1	3	2	0	5	1	1	1	1	3	2	2	4	4	4	5	1	1	1
1574	AC022731	M1A145	M1A145A	2014-01-09	0	0	0	0	0	2	2	2	2	2	2	2	2	CAHUIDE	63.9534	1	6	1	3	2	0	5	1	1	1	1	3	2	2	4	4	4	5	1	1	1
1575	AC024252	M1A145	M1A145A	16/10/2014	0	0	0	0	0	2	2	2	2	2	2	2	2	CAHUIDE	63.9534	1	6	1	3	2	0	5	1	1	1	1	3	2	2	4	4	4	5	1	1	1
1576	AC025303	M1A145	M1A145A	25/11/2014	0	0	0	0	0	2	2	2	2	1	2	2	2	CAHUIDE	63.9534	1	6	1	3	2	0	5	1	1	1	1	3	2	2	4	4	4	5	1	1	1
1577	AC025767	M1A145	M1A145A	2014-04-12	0	0	0	0	0	2	2	2	2	2	2	2	2	CAHUIDE	63.9534	1	6	1	3	2	0	5	1	1	1	1	3	2	2	4	4	4	5	1	1	1
1578	AC026627	M1A145	M1A145A	2015-07-01	NA	0	0	0	0	2	2	2	2	2	2	2	2	CAHUIDE	63.9534	1	6	1	3	2	0	5	1	1	1	1	3	2	2	4	4	4	5	1	1	1
1579	AC027537	M1A145	M1A145A	2015-04-02	0	0	0	0	0	2	2	2	2	2	2	2	2	CAHUIDE	63.9534	1	6	1	3	2	0	5	1	1	1	1	3	2	2	4	4	4	5	1	1	1
1580	AC028458	M1A145	M1A145A	2015-05-03	0	0	0	0	0	2	2	2	2	2	2	2	2	CAHUIDE	63.9534	1	6	1	3	2	0	5	1	1	1	1	3	2	2	4	4	4	5	1	1	1
1581	AC029524	M1A145	M1A145A	16/04/2015	0	0	0	0	0	2	2	2	2	2	2	2	2	CAHUIDE	63.9534	1	6	1	3	2	0	5	1	1	1	1	3	2	2	4	4	4	5	1	1	1
1582	AC030150	M1A145	M1A145A	2015-06-05	NA	0	0	0	0	2	2	2	2	2	2	2	2	CAHUIDE	63.9534	1	6	1	3	2	0	5	1	1	1	1	3	2	2	4	4	4	5	1	1	1
1583	AC031278	M1A145	M1A145A	2015-08-06	0	0	0	0	1	2	2	2	2	2	2	2	2	CAHUIDE	63.9534	1	6	1	3	2	0	5	1	1	1	1	3	2	2	4	4	4	5	1	1	1
1584	AC032119	M1A145	M1A145A	2015-11-07	0	0	0	0	0	2	2	2	2	2	2	2	2	CAHUIDE	63.9534	1	6	1	3	2	0	5	1	1	1	1	3	2	2	4	4	4	5	1	1	1
1585	AC032614	M1A145	M1A145A	2015-04-08	0	0	0	0	0	2	2	2	2	2	2	2	2	CAHUIDE	63.9534	1	6	1	3	2	0	5	1	1	1	1	3	2	2	4	4	4	5	1	1	1
1586	AC033365	M1A145	M1A145A	2015-01-09	0	0	0	0	1	2	2	2	2	2	2	2	2	CAHUIDE	63.9534	1	6	1	3	2	0	5	1	1	1	1	3	2	2	4	4	4	5	1	1	1
1587	AC034175	M1A145	M1A145A	2015-05-10	0	0	0	0	0	2	2	2	2	2	2	2	2	CAHUIDE	63.9534	1	6	1	3	2	0	5	1	1	1	1	3	2	2	4	4	4	5	1	1	1
1588	AC035114	M1A145	M1A145A	2015-02-11	0	0	0	0	0	2	2	2	2	2	2	2	2	CAHUIDE	63.9534	1	6	1	3	2	0	5	1	1	1	1	3	2	2	4	4	4	5	1	1	1
1589	AC036180	M1A145	M1A145A	2015-04-12	0	0	0	0	0	2	2	2	2	2	2	2	2	CAHUIDE	63.9534	1	6	1	3	2	0	5	1	1	1	1	3	2	2	4	4	4	5	1	1	1
1590	PC000222	M1A145	M1A145A	2013-11-03	1	1	1	0	1	NA	NA	NA	NA	NA	NA	NA	NA	CAHUIDE	63.9534	1	6	1	3	2	0	5	1	1	1	1	3	2	2	4	4	4	5	1	1	1
1591	PC000456	M1A145	M1A145A	2013-04-06	1	1	1	1	1	NA	NA	NA	NA	NA	NA	NA	NA	CAHUIDE	63.9534	1	6	1	3	2	0	5	1	1	1	1	3	2	2	4	4	4	5	1	1	1
1592	AC031280	M1A149	M1A149A	2015-08-06	1	1	1	1	1	2	2	2	2	2	1	1	2	CAHUIDE	45.2521	1	1	7	1	0	0	5	1	1	2	2	7	2	1	4	2	4	4	3	3	3
1593	AC032120	M1A149	M1A149A	2015-11-07	0	0	0	0	1	2	2	2	2	2	2	2	2	CAHUIDE	45.2521	1	1	7	1	0	0	5	1	1	2	2	7	2	1	4	2	4	4	3	3	3
1594	AC033219	M1A149	M1A149A	18/08/2015	0	0	0	0	0	2	2	2	2	2	2	2	2	CAHUIDE	45.2521	1	1	7	1	0	0	5	1	1	2	2	7	2	1	4	2	4	4	3	3	3
1595	AC033839	M1A149	M1A149A	2015-08-09	0	0	0	0	0	2	2	2	2	2	2	2	2	CAHUIDE	45.2521	1	1	7	1	0	0	5	1	1	2	2	7	2	1	4	2	4	4	3	3	3
1596	AC034954	M1A149	M1A149A	21/10/2015	0	0	0	1	1	2	2	2	2	2	2	2	2	CAHUIDE	45.2521	1	1	7	1	0	0	5	1	1	2	2	7	2	1	4	2	4	4	3	3	3
1597	AC035600	M1A149	M1A149A	2015-10-11	0	0	0	1	1	2	2	2	2	2	2	2	2	CAHUIDE	45.2521	1	1	7	1	0	0	5	1	1	2	2	7	2	1	4	2	4	4	3	3	3
1598	AC036206	M1A149	M1A149A	2015-04-12	0	0	0	0	0	2	2	2	2	2	2	2	2	CAHUIDE	45.2521	1	1	7	1	0	0	5	1	1	2	2	7	2	1	4	2	4	4	3	3	3
1599	AC009711	M1A154	M1A154D	2013-05-07	0	0	0	0	0	2	2	2	2	2	2	2	2	CAHUIDE	14.3479	1	8	13	1	1	0	99	4	2	1	2	7	2	2	4	3	4	4	6	6	1
1600	AC011334	M1A154	M1A154D	15/08/2013	0	0	0	0	0	2	2	2	2	2	2	2	2	CAHUIDE	14.3479	1	8	13	1	1	0	99	4	2	1	2	7	2	2	4	3	4	4	6	6	1
1601	AC012272	M1A154	M1A154D	2013-10-09	0	0	0	0	0	2	2	2	2	2	2	2	2	CAHUIDE	14.3479	1	8	13	1	1	0	99	4	2	1	2	7	2	2	4	3	4	4	6	6	1
1602	AC012777	M1A154	M1A154D	2013-02-10	0	0	0	0	0	2	2	2	2	2	2	2	2	CAHUIDE	14.3479	1	8	13	1	1	0	99	4	2	1	2	7	2	2	4	3	4	4	6	6	1
1603	AC013701	M1A154	M1A154D	2013-05-11	0	0	0	0	0	2	2	2	2	2	2	2	2	CAHUIDE	14.3479	1	8	13	1	1	0	99	4	2	1	2	7	2	2	4	3	4	4	6	6	1
1604	AC014834	M1A154	M1A154D	2013-05-12	0	0	0	0	0	2	2	2	2	2	2	2	2	CAHUIDE	14.3479	1	8	13	1	1	0	99	4	2	1	2	7	2	2	4	3	4	4	6	6	1
1605	AC015991	M1A154	M1A154D	14/01/2014	0	0	0	0	0	2	2	2	2	2	2	2	2	CAHUIDE	14.3479	1	8	13	1	1	0	99	4	2	1	2	7	2	2	4	3	4	4	6	6	1
1606	AC017190	M1A154	M1A154D	27/02/2014	0	0	0	0	0	2	2	2	2	2	2	2	2	CAHUIDE	14.3479	1	8	13	1	1	0	99	4	2	1	2	7	2	2	4	3	4	4	6	6	1
1607	AC018043	M1A154	M1A154D	24/03/2014	0	0	0	0	0	2	2	2	2	2	2	2	2	CAHUIDE	14.3479	1	8	13	1	1	0	99	4	2	1	2	7	2	2	4	3	4	4	6	6	1
1608	AC018833	M1A154	M1A154D	14/04/2014	0	0	0	0	0	2	2	2	2	2	2	2	2	CAHUIDE	14.3479	1	8	13	1	1	0	99	4	2	1	2	7	2	2	4	3	4	4	6	6	1
1609	AC019253	M1A154	M1A154D	2014-07-05	0	0	0	0	0	2	2	2	2	2	2	2	2	CAHUIDE	14.3479	1	8	13	1	1	0	99	4	2	1	2	7	2	2	4	3	4	4	6	6	1
1610	AC020217	M1A154	M1A154D	2014-04-06	0	0	0	0	0	2	2	2	2	2	2	2	2	CAHUIDE	14.3479	1	8	13	1	1	0	99	4	2	1	2	7	2	2	4	3	4	4	6	6	1
1611	AC021526	M1A154	M1A154D	2014-10-07	0	0	0	0	0	2	2	2	2	2	2	2	2	CAHUIDE	14.3479	1	8	13	1	1	0	99	4	2	1	2	7	2	2	4	3	4	4	6	6	1
1612	AC022607	M1A154	M1A154D	21/08/2014	1	0	0	0	0	2	2	2	2	2	2	2	2	CAHUIDE	14.3479	1	8	13	1	1	0	99	4	2	1	2	7	2	2	4	3	4	4	6	6	1
1613	AC023037	M1A154	M1A154D	2014-04-09	0	0	0	0	0	2	2	2	2	2	2	2	2	CAHUIDE	14.3479	1	8	13	1	1	0	99	4	2	1	2	7	2	2	4	3	4	4	6	6	1
1614	AC024158	M1A154	M1A154D	13/10/2014	1	0	0	0	0	2	2	2	2	2	2	2	2	CAHUIDE	14.3479	1	8	13	1	1	0	99	4	2	1	2	7	2	2	4	3	4	4	6	6	1
1615	AC025229	M1A154	M1A154D	19/11/2014	0	0	0	0	0	2	2	2	2	2	2	2	2	CAHUIDE	14.3479	1	8	13	1	1	0	99	4	2	1	2	7	2	2	4	3	4	4	6	6	1
1616	AC025772	M1A154	M1A154D	2014-04-12	0	0	0	0	0	2	2	2	2	2	2	2	2	CAHUIDE	14.3479	1	8	13	1	1	0	99	4	2	1	2	7	2	2	4	3	4	4	6	6	1
1617	AC026479	M1A154	M1A154D	2015-06-01	NA	0	0	0	0	2	2	2	2	2	2	2	2	CAHUIDE	14.3479	1	8	13	1	1	0	99	4	2	1	2	7	2	2	4	3	4	4	6	6	1
1618	AC027858	M1A154	M1A154D	2015-07-02	0	0	0	0	0	2	2	2	2	2	2	2	2	CAHUIDE	14.3479	1	8	13	1	1	0	99	4	2	1	2	7	2	2	4	3	4	4	6	6	1
1619	AC028605	M1A154	M1A154D	2015-07-03	0	0	0	0	0	2	2	2	2	2	2	2	2	CAHUIDE	14.3479	1	8	13	1	1	0	99	4	2	1	2	7	2	2	4	3	4	4	6	6	1
1620	AC029602	M1A154	M1A154D	17/04/2015	0	0	0	0	0	2	2	2	2	2	2	2	2	CAHUIDE	14.3479	1	8	13	1	1	0	99	4	2	1	2	7	2	2	4	3	4	4	6	6	1
1621	AC030352	M1A154	M1A154D	2015-08-05	0	0	0	0	0	2	2	2	2	2	2	2	2	CAHUIDE	14.3479	1	8	13	1	1	0	99	4	2	1	2	7	2	2	4	3	4	4	6	6	1
1622	AC032408	M1A154	M1A154D	27/07/2015	0	0	0	0	0	2	2	2	2	2	2	2	2	CAHUIDE	14.3479	1	8	13	1	1	0	99	4	2	1	2	7	2	2	4	3	4	4	6	6	1
1623	AC032622	M1A154	M1A154D	2015-04-08	0	0	0	0	0	2	2	2	2	2	2	2	2	CAHUIDE	14.3479	1	8	13	1	1	0	99	4	2	1	2	7	2	2	4	3	4	4	6	6	1
1624	AC034073	M1A154	M1A154D	21/09/2015	0	0	0	0	0	2	2	2	2	2	2	2	2	CAHUIDE	14.3479	1	8	13	1	1	0	99	4	2	1	2	7	2	2	4	3	4	4	6	6	1
1625	AC035029	M1A154	M1A154D	27/10/2015	0	0	0	0	1	2	2	2	2	1	2	2	2	CAHUIDE	14.3479	1	8	13	1	1	0	99	4	2	1	2	7	2	2	4	3	4	4	6	6	1
1626	AC035871	M1A154	M1A154D	20/11/2015	0	0	0	0	0	2	2	2	2	2	2	2	2	CAHUIDE	14.3479	1	8	13	1	1	0	99	4	2	1	2	7	2	2	4	3	4	4	6	6	1
1627	AC036563	M1A154	M1A154D	16/12/2015	0	0	0	0	0	2	2	2	2	2	2	2	2	CAHUIDE	14.3479	1	8	13	1	1	0	99	4	2	1	2	7	2	2	4	3	4	4	6	6	1
1628	PC000470	M1A154	M1A154D	2013-06-06	1	1	0	0	0	NA	NA	NA	NA	NA	NA	NA	NA	CAHUIDE	14.3479	1	8	13	1	1	0	99	4	2	1	2	7	2	2	4	3	4	4	6	6	1
1629	PC001771	M1A154	M1A154D	15/06/2015	1	1	1	1	1	NA	NA	NA	NA	NA	NA	NA	NA	CAHUIDE	14.3479	1	8	13	1	1	0	99	4	2	1	2	7	2	2	4	3	4	4	6	6	1
1630	AC004321	M1A157	M1A157H	2013-11-02	1	1	1	1	1	2	2	2	2	2	2	1	2	CAHUIDE	16.5041	2	5	16.5	3	1	0	99	3	3	1	2	7	2	2	4	2	4	2	6	6	3
1631	AC005916	M1A157	M1A157H	14/03/2013	0	0	0	0	0	2	2	2	2	2	2	2	2	CAHUIDE	16.5041	2	5	16.5	3	1	0	99	3	3	1	2	7	2	2	4	2	4	2	6	6	3
1632	AC007356	M1A157	M1A157H	27/04/2013	0	0	0	0	1	2	2	2	2	2	2	2	2	CAHUIDE	16.5041	2	5	16.5	3	1	0	99	3	3	1	2	7	2	2	4	2	4	2	6	6	3
1633	AC008322	M1A157	M1A157H	24/05/2013	0	0	0	0	0	2	2	2	2	2	2	2	2	CAHUIDE	16.5041	2	5	16.5	3	1	0	99	3	3	1	2	7	2	2	4	2	4	2	6	6	3
1634	AC009732	M1A157	M1A157H	2013-05-07	0	0	0	0	0	2	2	2	2	2	2	2	2	CAHUIDE	16.5041	2	5	16.5	3	1	0	99	3	3	1	2	7	2	2	4	2	4	2	6	6	3
1635	AC010876	M1A157	M1A157H	2013-08-08	0	0	0	0	0	2	2	2	2	2	2	2	2	CAHUIDE	16.5041	2	5	16.5	3	1	0	99	3	3	1	2	7	2	2	4	2	4	2	6	6	3
1636	AC012267	M1A157	M1A157H	2013-10-09	0	0	0	0	0	2	2	2	2	2	2	2	2	CAHUIDE	16.5041	2	5	16.5	3	1	0	99	3	3	1	2	7	2	2	4	2	4	2	6	6	3
1637	AC012784	M1A157	M1A157H	2013-02-10	0	0	0	0	0	2	2	2	2	2	2	2	2	CAHUIDE	16.5041	2	5	16.5	3	1	0	99	3	3	1	2	7	2	2	4	2	4	2	6	6	3
1638	AC013726	M1A157	M1A157H	2013-05-11	0	0	0	0	1	2	2	2	2	2	2	2	2	CAHUIDE	16.5041	2	5	16.5	3	1	0	99	3	3	1	2	7	2	2	4	2	4	2	6	6	3
1639	AC014901	M1A157	M1A157H	2013-06-12	0	0	0	0	0	2	2	2	2	2	2	2	2	CAHUIDE	16.5041	2	5	16.5	3	1	0	99	3	3	1	2	7	2	2	4	2	4	2	6	6	3
1640	AC016035	M1A157	M1A157H	15/01/2014	0	0	0	0	1	2	2	2	2	2	2	2	2	CAHUIDE	16.5041	2	5	16.5	3	1	0	99	3	3	1	2	7	2	2	4	2	4	2	6	6	3
1641	AC016414	M1A157	M1A157H	2014-03-02	0	0	0	0	0	2	2	2	2	2	2	2	2	CAHUIDE	16.5041	2	5	16.5	3	1	0	99	3	3	1	2	7	2	2	4	2	4	2	6	6	3
1642	AC017449	M1A157	M1A157H	2014-04-03	0	0	0	0	0	2	2	2	2	2	2	2	2	CAHUIDE	16.5041	2	5	16.5	3	1	0	99	3	3	1	2	7	2	2	4	2	4	2	6	6	3
1643	AC018882	M1A157	M1A157H	15/04/2014	0	0	0	0	0	2	2	2	2	2	2	2	2	CAHUIDE	16.5041	2	5	16.5	3	1	0	99	3	3	1	2	7	2	2	4	2	4	2	6	6	3
1644	AC019177	M1A157	M1A157H	2014-06-05	NA	0	0	0	0	2	2	2	2	2	2	2	2	CAHUIDE	16.5041	2	5	16.5	3	1	0	99	3	3	1	2	7	2	2	4	2	4	2	6	6	3
1645	AC020268	M1A157	M1A157H	2014-05-06	0	0	0	0	0	2	2	2	2	2	2	2	2	CAHUIDE	16.5041	2	5	16.5	3	1	0	99	3	3	1	2	7	2	2	4	2	4	2	6	6	3
1646	AC020947	M1A157	M1A157H	2014-02-07	0	0	0	0	0	2	2	2	2	2	2	2	2	CAHUIDE	16.5041	2	5	16.5	3	1	0	99	3	3	1	2	7	2	2	4	2	4	2	6	6	3
1647	AC022301	M1A157	M1A157H	2014-08-08	0	0	0	0	0	2	2	2	2	2	2	2	2	CAHUIDE	16.5041	2	5	16.5	3	1	0	99	3	3	1	2	7	2	2	4	2	4	2	6	6	3
1648	AC022747	M1A157	M1A157H	2014-01-09	0	0	0	0	0	2	2	2	2	2	2	2	2	CAHUIDE	16.5041	2	5	16.5	3	1	0	99	3	3	1	2	7	2	2	4	2	4	2	6	6	3
1649	AC024105	M1A157	M1A157H	2014-11-10	0	0	0	0	0	2	2	2	2	2	2	2	2	CAHUIDE	16.5041	2	5	16.5	3	1	0	99	3	3	1	2	7	2	2	4	2	4	2	6	6	3
1650	AC024977	M1A157	M1A157H	2014-11-11	0	0	0	0	0	2	2	2	2	2	2	2	2	CAHUIDE	16.5041	2	5	16.5	3	1	0	99	3	3	1	2	7	2	2	4	2	4	2	6	6	3
1651	AC025777	M1A157	M1A157H	2014-04-12	0	0	0	0	0	2	2	2	2	2	2	2	2	CAHUIDE	16.5041	2	5	16.5	3	1	0	99	3	3	1	2	7	2	2	4	2	4	2	6	6	3
1652	AC026988	M1A157	M1A157H	14/01/2015	NA	0	0	0	0	2	2	2	2	2	2	2	2	CAHUIDE	16.5041	2	5	16.5	3	1	0	99	3	3	1	2	7	2	2	4	2	4	2	6	6	3
1653	AC027885	M1A157	M1A157H	2015-09-02	0	0	0	0	0	2	2	2	2	2	2	2	2	CAHUIDE	16.5041	2	5	16.5	3	1	0	99	3	3	1	2	7	2	2	4	2	4	2	6	6	3
1654	AC028465	M1A157	M1A157H	2015-05-03	0	0	0	0	0	2	2	2	2	2	2	2	2	CAHUIDE	16.5041	2	5	16.5	3	1	0	99	3	3	1	2	7	2	2	4	2	4	2	6	6	3
1655	AC029611	M1A157	M1A157H	17/04/2015	0	0	0	0	0	2	2	2	2	2	2	2	2	CAHUIDE	16.5041	2	5	16.5	3	1	0	99	3	3	1	2	7	2	2	4	2	4	2	6	6	3
1656	AC030467	M1A157	M1A157H	2015-11-05	0	0	0	0	0	2	2	2	2	2	2	2	2	CAHUIDE	16.5041	2	5	16.5	3	1	0	99	3	3	1	2	7	2	2	4	2	4	2	6	6	3
1657	AC031095	M1A157	M1A157H	2015-04-06	0	0	0	0	0	2	2	2	2	2	2	2	2	CAHUIDE	16.5041	2	5	16.5	3	1	0	99	3	3	1	2	7	2	2	4	2	4	2	6	6	3
1658	AC032416	M1A157	M1A157H	27/07/2015	0	0	0	0	0	2	2	2	2	2	2	2	2	CAHUIDE	16.5041	2	5	16.5	3	1	0	99	3	3	1	2	7	2	2	4	2	4	2	6	6	3
1659	AC033080	M1A157	M1A157H	2015-12-08	0	0	0	0	0	2	2	2	2	2	2	2	2	CAHUIDE	16.5041	2	5	16.5	3	1	0	99	3	3	1	2	7	2	2	4	2	4	2	6	6	3
1660	AC034086	M1A157	M1A157H	22/09/2015	0	0	0	0	0	2	2	2	2	2	2	2	2	CAHUIDE	16.5041	2	5	16.5	3	1	0	99	3	3	1	2	7	2	2	4	2	4	2	6	6	3
1661	AC035038	M1A157	M1A157H	27/10/2015	0	0	0	0	1	2	2	2	2	2	2	2	2	CAHUIDE	16.5041	2	5	16.5	3	1	0	99	3	3	1	2	7	2	2	4	2	4	2	6	6	3
1662	AC035205	M1A157	M1A157H	2015-03-11	0	0	0	0	1	2	2	2	2	2	2	2	2	CAHUIDE	16.5041	2	5	16.5	3	1	0	99	3	3	1	2	7	2	2	4	2	4	2	6	6	3
1663	AC036235	M1A157	M1A157H	2015-04-12	0	0	0	0	0	2	2	2	2	2	2	2	2	CAHUIDE	16.5041	2	5	16.5	3	1	0	99	3	3	1	2	7	2	2	4	2	4	2	6	6	3
1664	PC000452	M1A157	M1A157H	2013-04-06	1	0	0	0	0	NA	NA	NA	NA	NA	NA	NA	NA	CAHUIDE	16.5041	2	5	16.5	3	1	0	99	3	3	1	2	7	2	2	4	2	4	2	6	6	3
1665	AC014258	M1A159	M1A159A	13/11/2013	1	1	1	1	1	1	2	1	2	2	2	1	1	CAHUIDE	66.9479	1	6	8	6	1	0	9	1	1	1	2	7	2	1	4	4	3	4	5	5	1
1666	AC015127	M1A159	M1A159A	2013-11-12	0	0	0	0	0	2	2	2	2	2	2	2	2	CAHUIDE	66.9479	1	6	8	6	1	0	9	1	1	1	2	7	2	1	4	4	3	4	5	5	1
1667	AC015861	M1A159	M1A159A	2014-11-01	0	0	0	0	0	2	2	2	2	2	2	2	2	CAHUIDE	66.9479	1	6	8	6	1	0	9	1	1	1	2	7	2	1	4	4	3	4	5	5	1
1668	AC016856	M1A159	M1A159A	2014-10-02	0	0	0	0	0	2	2	2	2	2	2	2	2	CAHUIDE	66.9479	1	6	8	6	1	0	9	1	1	1	2	7	2	1	4	4	3	4	5	5	1
1669	AC017358	M1A159	M1A159A	2014-04-03	0	0	0	0	0	2	2	2	2	2	2	2	2	CAHUIDE	66.9479	1	6	8	6	1	0	9	1	1	1	2	7	2	1	4	4	3	4	5	5	1
1670	AC018634	M1A159	M1A159A	2014-08-04	0	0	0	0	0	2	2	2	2	2	2	2	2	CAHUIDE	66.9479	1	6	8	6	1	0	9	1	1	1	2	7	2	1	4	4	3	4	5	5	1
1671	AC019264	M1A159	M1A159A	2014-07-05	1	1	0	0	0	2	2	2	2	2	2	2	2	CAHUIDE	66.9479	1	6	8	6	1	0	9	1	1	1	2	7	2	1	4	4	3	4	5	5	1
1672	AC020071	M1A159	M1A159A	2014-03-06	1	0	0	0	0	2	2	2	2	2	2	2	2	CAHUIDE	66.9479	1	6	8	6	1	0	9	1	1	1	2	7	2	1	4	4	3	4	5	5	1
1673	AC020950	M1A159	M1A159A	2014-02-07	1	1	0	0	0	2	2	2	2	2	2	2	2	CAHUIDE	66.9479	1	6	8	6	1	0	9	1	1	1	2	7	2	1	4	4	3	4	5	5	1
1674	AC022462	M1A159	M1A159A	2014-12-08	0	0	0	0	0	2	2	2	2	2	2	2	2	CAHUIDE	66.9479	1	6	8	6	1	0	9	1	1	1	2	7	2	1	4	4	3	4	5	5	1
1675	AC022748	M1A159	M1A159A	2014-01-09	0	0	0	0	0	2	2	2	2	2	2	2	2	CAHUIDE	66.9479	1	6	8	6	1	0	9	1	1	1	2	7	2	1	4	4	3	4	5	5	1
1676	AC024171	M1A159	M1A159A	13/10/2014	0	0	0	0	0	2	2	2	2	2	2	2	2	CAHUIDE	66.9479	1	6	8	6	1	0	9	1	1	1	2	7	2	1	4	4	3	4	5	5	1
1677	AC024979	M1A159	M1A159A	2014-11-11	0	0	0	0	0	2	2	2	2	2	2	2	2	CAHUIDE	66.9479	1	6	8	6	1	0	9	1	1	1	2	7	2	1	4	4	3	4	5	5	1
1678	AC025779	M1A159	M1A159A	2014-04-12	0	0	0	0	0	2	2	2	2	2	2	2	2	CAHUIDE	66.9479	1	6	8	6	1	0	9	1	1	1	2	7	2	1	4	4	3	4	5	5	1
1679	AC027082	M1A159	M1A159A	19/01/2015	NA	0	0	0	0	2	2	2	2	2	2	2	2	CAHUIDE	66.9479	1	6	8	6	1	0	9	1	1	1	2	7	2	1	4	4	3	4	5	5	1
1680	AC027887	M1A159	M1A159A	2015-09-02	NA	0	0	0	0	2	2	2	2	2	2	2	2	CAHUIDE	66.9479	1	6	8	6	1	0	9	1	1	1	2	7	2	1	4	4	3	4	5	5	1
1681	AC028854	M1A159	M1A159A	18/03/2015	0	0	0	0	0	2	2	2	2	2	2	2	2	CAHUIDE	66.9479	1	6	8	6	1	0	9	1	1	1	2	7	2	1	4	4	3	4	5	5	1
1682	AC030622	M1A159	M1A159A	14/05/2015	NA	0	0	0	0	2	2	2	2	2	2	2	2	CAHUIDE	66.9479	1	6	8	6	1	0	9	1	1	1	2	7	2	1	4	4	3	4	5	5	1
1683	AC033378	M1A159	M1A159A	2015-01-09	0	0	0	0	0	2	2	2	2	2	2	2	2	CAHUIDE	66.9479	1	6	8	6	1	0	9	1	1	1	2	7	2	1	4	4	3	4	5	5	1
1684	AC035052	M1A159	M1A159A	28/10/2015	NA	0	0	1	1	2	2	2	2	2	2	2	2	CAHUIDE	66.9479	1	6	8	6	1	0	9	1	1	1	2	7	2	1	4	4	3	4	5	5	1
1685	AC035700	M1A159	M1A159A	2015-12-11	NA	0	0	1	1	2	2	2	2	1	2	2	2	CAHUIDE	66.9479	1	6	8	6	1	0	9	1	1	1	2	7	2	1	4	4	3	4	5	5	1
1686	AC036183	M1A159	M1A159A	2015-04-12	NA	0	0	0	1	2	2	2	2	2	2	2	2	CAHUIDE	66.9479	1	6	8	6	1	0	9	1	1	1	2	7	2	1	4	4	3	4	5	5	1
1687	AC020847	M1A160	M1A160A	2014-01-07	1	1	1	0	1	2	2	1	2	2	2	1	2	CAHUIDE	41.5589	1	6	24	7	3	0	5	2	2	1	2	7	2	1	4	4	3	4	3	3	1
1688	AC022464	M1A160	M1A160A	2014-12-08	0	0	0	0	0	2	2	2	2	2	2	2	2	CAHUIDE	41.5589	1	6	24	7	3	0	5	2	2	1	2	7	2	1	4	4	3	4	3	3	1
1689	AC022884	M1A160	M1A160A	2014-02-09	0	0	0	0	0	2	2	2	2	2	2	2	2	CAHUIDE	41.5589	1	6	24	7	3	0	5	2	2	1	2	7	2	1	4	4	3	4	3	3	1
1690	AC024255	M1A160	M1A160A	16/10/2014	1	0	0	0	0	2	2	2	2	2	2	2	2	CAHUIDE	41.5589	1	6	24	7	3	0	5	2	2	1	2	7	2	1	4	4	3	4	3	3	1
1691	AC024982	M1A160	M1A160A	2014-11-11	0	0	0	0	0	2	2	2	2	2	2	2	2	CAHUIDE	41.5589	1	6	24	7	3	0	5	2	2	1	2	7	2	1	4	4	3	4	3	3	1
1692	AC026039	M1A160	M1A160A	2014-10-12	0	0	0	0	0	2	2	2	2	2	2	2	2	CAHUIDE	41.5589	1	6	24	7	3	0	5	2	2	1	2	7	2	1	4	4	3	4	3	3	1
1693	AC027084	M1A160	M1A160A	19/01/2015	NA	0	0	0	0	2	2	2	2	2	2	2	2	CAHUIDE	41.5589	1	6	24	7	3	0	5	2	2	1	2	7	2	1	4	4	3	4	3	3	1
1694	AC027954	M1A160	M1A160A	2015-10-02	0	0	0	0	0	2	2	2	2	2	2	2	2	CAHUIDE	41.5589	1	6	24	7	3	0	5	2	2	1	2	7	2	1	4	4	3	4	3	3	1
1695	AC028812	M1A160	M1A160A	17/03/2015	0	0	0	0	0	2	2	2	2	2	2	2	2	CAHUIDE	41.5589	1	6	24	7	3	0	5	2	2	1	2	7	2	1	4	4	3	4	3	3	1
1696	AC029617	M1A160	M1A160A	17/04/2015	0	0	0	0	0	2	2	2	2	2	2	2	2	CAHUIDE	41.5589	1	6	24	7	3	0	5	2	2	1	2	7	2	1	4	4	3	4	3	3	1
1697	AC030623	M1A160	M1A160A	14/05/2015	0	0	0	0	0	2	2	2	2	2	2	2	2	CAHUIDE	41.5589	1	6	24	7	3	0	5	2	2	1	2	7	2	1	4	4	3	4	3	3	1
1698	AC031097	M1A160	M1A160A	2015-04-06	0	0	0	0	0	2	2	2	2	2	2	2	2	CAHUIDE	41.5589	1	6	24	7	3	0	5	2	2	1	2	7	2	1	4	4	3	4	3	3	1
1699	AC032422	M1A160	M1A160A	27/07/2015	0	0	0	0	0	2	2	2	2	2	2	2	2	CAHUIDE	41.5589	1	6	24	7	3	0	5	2	2	1	2	7	2	1	4	4	3	4	3	3	1
1700	AC032738	M1A160	M1A160A	2015-05-08	0	0	0	0	0	2	2	2	2	2	2	2	2	CAHUIDE	41.5589	1	6	24	7	3	0	5	2	2	1	2	7	2	1	4	4	3	4	3	3	1
1701	AC034088	M1A160	M1A160A	22/09/2015	0	0	0	0	1	2	2	2	2	2	2	2	2	CAHUIDE	41.5589	1	6	24	7	3	0	5	2	2	1	2	7	2	1	4	4	3	4	3	3	1
1702	AC034568	M1A160	M1A160A	2015-07-10	0	0	0	0	0	2	2	2	2	2	2	2	2	CAHUIDE	41.5589	1	6	24	7	3	0	5	2	2	1	2	7	2	1	4	4	3	4	3	3	1
1703	AC035606	M1A160	M1A160A	2015-10-11	0	0	0	0	0	2	2	2	2	2	2	2	2	CAHUIDE	41.5589	1	6	24	7	3	0	5	2	2	1	2	7	2	1	4	4	3	4	3	3	1
1704	AC036492	M1A160	M1A160A	2015-12-12	0	0	0	0	0	2	2	2	2	2	2	2	2	CAHUIDE	41.5589	1	6	24	7	3	0	5	2	2	1	2	7	2	1	4	4	3	4	3	3	1
1705	AC016423	M1A161	M1A161F	2014-03-02	1	1	1	1	1	2	2	2	2	2	2	2	2	CAHUIDE	3.05479	2	0	3.05	0	0	0	99	3	2	2	1	7	2	1	4	4	3	2	3	3	1
1706	AC017365	M1A161	M1A161F	2014-04-03	0	0	0	0	0	2	2	2	2	2	2	2	2	CAHUIDE	3.05479	2	0	3.05	0	0	0	99	3	2	2	1	7	2	1	4	4	3	2	3	3	1
1707	AC019436	M1A161	M1A161F	2014-10-05	0	0	0	0	0	2	2	2	2	2	2	2	2	CAHUIDE	3.05479	2	0	3.05	0	0	0	99	3	2	2	1	7	2	1	4	4	3	2	3	3	1
1708	AC020077	M1A161	M1A161F	2014-03-06	0	0	0	0	0	2	2	2	2	2	2	2	2	CAHUIDE	3.05479	2	0	3.05	0	0	0	99	3	2	2	1	7	2	1	4	4	3	2	3	3	1
1709	AC020955	M1A161	M1A161F	2014-02-07	0	0	0	0	0	2	2	2	2	2	2	2	2	CAHUIDE	3.05479	2	0	3.05	0	0	0	99	3	2	2	1	7	2	1	4	4	3	2	3	3	1
1710	AC022610	M1A161	M1A161F	21/08/2014	1	0	0	0	0	2	2	2	2	2	2	2	2	CAHUIDE	3.05479	2	0	3.05	0	0	0	99	3	2	2	1	7	2	1	4	4	3	2	3	3	1
1711	AC022754	M1A161	M1A161F	2014-01-09	0	0	0	0	0	2	2	2	2	2	2	2	2	CAHUIDE	3.05479	2	0	3.05	0	0	0	99	3	2	2	1	7	2	1	4	4	3	2	3	3	1
1712	AC024114	M1A161	M1A161F	2014-11-10	0	0	0	0	0	2	2	2	2	2	2	2	2	CAHUIDE	3.05479	2	0	3.05	0	0	0	99	3	2	2	1	7	2	1	4	4	3	2	3	3	1
1713	AC025238	M1A161	M1A161F	19/11/2014	0	0	0	0	0	2	2	2	2	2	2	2	2	CAHUIDE	3.05479	2	0	3.05	0	0	0	99	3	2	2	1	7	2	1	4	4	3	2	3	3	1
1714	AC025970	M1A161	M1A161F	2014-09-12	0	0	0	0	0	2	2	2	2	2	2	2	2	CAHUIDE	3.05479	2	0	3.05	0	0	0	99	3	2	2	1	7	2	1	4	4	3	2	3	3	1
1715	AC027106	M1A161	M1A161F	20/01/2015	0	0	0	0	0	2	2	2	2	2	2	2	2	CAHUIDE	3.05479	2	0	3.05	0	0	0	99	3	2	2	1	7	2	1	4	4	3	2	3	3	1
1716	AC027943	M1A161	M1A161F	2015-10-02	0	0	0	0	0	2	2	2	2	2	2	2	2	CAHUIDE	3.05479	2	0	3.05	0	0	0	99	3	2	2	1	7	2	1	4	4	3	2	3	3	1
1717	AC028675	M1A161	M1A161F	2015-09-03	0	0	0	0	0	2	2	2	2	2	2	2	2	CAHUIDE	3.05479	2	0	3.05	0	0	0	99	3	2	2	1	7	2	1	4	4	3	2	3	3	1
1718	AC029624	M1A161	M1A161F	17/04/2015	0	0	0	0	0	2	2	2	2	2	2	2	2	CAHUIDE	3.05479	2	0	3.05	0	0	0	99	3	2	2	1	7	2	1	4	4	3	2	3	3	1
1719	AC030631	M1A161	M1A161F	14/05/2015	0	0	0	0	0	2	2	2	2	2	2	2	2	CAHUIDE	3.05479	2	0	3.05	0	0	0	99	3	2	2	1	7	2	1	4	4	3	2	3	3	1
1720	AC031594	M1A161	M1A161F	19/06/2015	0	0	0	0	0	2	2	2	2	2	2	2	2	CAHUIDE	3.05479	2	0	3.05	0	0	0	99	3	2	2	1	7	2	1	4	4	3	2	3	3	1
1721	AC032429	M1A161	M1A161F	27/07/2015	0	0	0	0	0	2	2	2	2	2	2	2	2	CAHUIDE	3.05479	2	0	3.05	0	0	0	99	3	2	2	1	7	2	1	4	4	3	2	3	3	1
1722	AC033089	M1A161	M1A161F	2015-12-08	0	0	0	0	0	2	2	2	2	2	2	2	2	CAHUIDE	3.05479	2	0	3.05	0	0	0	99	3	2	2	1	7	2	1	4	4	3	2	3	3	1
1723	AC033698	M1A161	M1A161F	2015-05-09	0	0	0	0	0	2	2	2	2	2	2	2	2	CAHUIDE	3.05479	2	0	3.05	0	0	0	99	3	2	2	1	7	2	1	4	4	3	2	3	3	1
1724	AC035059	M1A161	M1A161F	28/10/2015	0	0	1	1	1	2	2	2	2	2	2	2	2	CAHUIDE	3.05479	2	0	3.05	0	0	0	99	3	2	2	1	7	2	1	4	4	3	2	3	3	1
1725	AC035703	M1A161	M1A161F	2015-12-11	0	0	0	1	1	2	2	2	2	2	2	2	2	CAHUIDE	3.05479	2	0	3.05	0	0	0	99	3	2	2	1	7	2	1	4	4	3	2	3	3	1
1726	AC036040	M1A161	M1A161F	2015-02-12	0	0	0	0	0	2	2	2	2	2	2	2	2	CAHUIDE	3.05479	2	0	3.05	0	0	0	99	3	2	2	1	7	2	1	4	4	3	2	3	3	1
1727	AC005307	M1B007	M1B007A	2013-06-03	1	1	1	1	0	2	2	2	2	2	2	2	2	12 DE ABRIL	49.9452	1	6	13	3	1	0	5	2	1	1	2	9	1	1	4	2	4	3	4	4	3
1728	AC006542	M1B007	M1B007A	2013-06-04	0	0	0	0	0	2	2	2	2	2	2	2	2	12 DE ABRIL	49.9452	1	6	13	3	1	0	5	2	1	1	2	9	1	1	4	2	4	3	4	4	3
1729	AC007547	M1B007	M1B007A	2013-07-05	0	0	0	0	0	2	2	2	2	2	2	2	2	12 DE ABRIL	49.9452	1	6	13	3	1	0	5	2	1	1	2	9	1	1	4	2	4	3	4	4	3
1730	AC008886	M1B007	M1B007A	2013-07-06	0	0	0	0	0	2	2	2	2	2	2	2	2	12 DE ABRIL	49.9452	1	6	13	3	1	0	5	2	1	1	2	9	1	1	4	2	4	3	4	4	3
1731	AC010065	M1B007	M1B007A	2013-08-07	0	0	0	0	0	2	2	2	2	2	2	2	2	12 DE ABRIL	49.9452	1	6	13	3	1	0	5	2	1	1	2	9	1	1	4	2	4	3	4	4	3
1732	AC010932	M1B007	M1B007A	2013-08-08	0	0	0	0	0	2	2	2	2	2	2	2	2	12 DE ABRIL	49.9452	1	6	13	3	1	0	5	2	1	1	2	9	1	1	4	2	4	3	4	4	3
1733	AC011916	M1B007	M1B007A	2013-05-09	0	0	0	0	0	2	2	2	2	2	2	2	2	12 DE ABRIL	49.9452	1	6	13	3	1	0	5	2	1	1	2	9	1	1	4	2	4	3	4	4	3
1734	AC012998	M1B007	M1B007A	2013-04-10	0	0	0	0	0	2	2	2	2	2	2	2	2	12 DE ABRIL	49.9452	1	6	13	3	1	0	5	2	1	1	2	9	1	1	4	2	4	3	4	4	3
1735	AC014151	M1B007	M1B007A	2013-12-11	0	0	0	0	0	2	2	2	2	2	2	2	2	12 DE ABRIL	49.9452	1	6	13	3	1	0	5	2	1	1	2	9	1	1	4	2	4	3	4	4	3
1736	AC015367	M1B007	M1B007A	20/12/2013	0	0	0	0	0	2	2	2	2	2	2	2	2	12 DE ABRIL	49.9452	1	6	13	3	1	0	5	2	1	1	2	9	1	1	4	2	4	3	4	4	3
1737	AC015821	M1B007	M1B007A	2014-11-01	0	0	0	0	0	2	2	2	2	2	2	2	2	12 DE ABRIL	49.9452	1	6	13	3	1	0	5	2	1	1	2	9	1	1	4	2	4	3	4	4	3
1738	AC016736	M1B007	M1B007A	2014-07-02	0	0	0	0	0	2	2	2	2	2	2	2	2	12 DE ABRIL	49.9452	1	6	13	3	1	0	5	2	1	1	2	9	1	1	4	2	4	3	4	4	3
1739	AC017329	M1B007	M1B007A	2014-04-03	0	0	0	0	0	2	2	2	2	2	2	2	2	12 DE ABRIL	49.9452	1	6	13	3	1	0	5	2	1	1	2	9	1	1	4	2	4	3	4	4	3
1740	AC018290	M1B007	M1B007A	2014-02-04	0	0	0	0	0	2	2	2	2	2	2	2	2	12 DE ABRIL	49.9452	1	6	13	3	1	0	5	2	1	1	2	9	1	1	4	2	4	3	4	4	3
1741	AC019219	M1B007	M1B007A	2014-07-05	0	0	0	0	0	2	2	2	2	2	2	2	2	12 DE ABRIL	49.9452	1	6	13	3	1	0	5	2	1	1	2	9	1	1	4	2	4	3	4	4	3
1742	AC019987	M1B007	M1B007A	2014-03-06	0	0	0	0	0	2	2	2	2	2	2	2	2	12 DE ABRIL	49.9452	1	6	13	3	1	0	5	2	1	1	2	9	1	1	4	2	4	3	4	4	3
1743	AC021140	M1B007	M1B007A	2014-04-07	0	0	0	0	0	2	2	2	2	2	2	2	2	12 DE ABRIL	49.9452	1	6	13	3	1	0	5	2	1	1	2	9	1	1	4	2	4	3	4	4	3
1744	AC021717	M1B007	M1B007A	2014-04-08	0	0	0	0	0	2	2	2	2	2	2	2	2	12 DE ABRIL	49.9452	1	6	13	3	1	0	5	2	1	1	2	9	1	1	4	2	4	3	4	4	3
1745	AC022757	M1B007	M1B007A	2014-02-09	0	0	0	0	0	2	2	2	2	2	2	2	2	12 DE ABRIL	49.9452	1	6	13	3	1	0	5	2	1	1	2	9	1	1	4	2	4	3	4	4	3
1746	AC023561	M1B007	M1B007A	2014-06-10	0	0	0	0	0	2	2	2	2	2	2	2	2	12 DE ABRIL	49.9452	1	6	13	3	1	0	5	2	1	1	2	9	1	1	4	2	4	3	4	4	3
1747	AC024526	M1B007	M1B007A	2014-04-11	1	0	0	0	0	2	2	2	2	2	2	2	2	12 DE ABRIL	49.9452	1	6	13	3	1	0	5	2	1	1	2	9	1	1	4	2	4	3	4	4	3
1748	AC025592	M1B007	M1B007A	2014-03-12	0	0	0	0	0	2	2	2	2	2	2	2	2	12 DE ABRIL	49.9452	1	6	13	3	1	0	5	2	1	1	2	9	1	1	4	2	4	3	4	4	3
1749	AC027020	M1B007	M1B007A	14/01/2015	NA	0	0	0	0	2	2	2	2	2	2	2	2	12 DE ABRIL	49.9452	1	6	13	3	1	0	5	2	1	1	2	9	1	1	4	2	4	3	4	4	3
1750	AC027437	M1B007	M1B007A	2015-03-02	0	0	0	0	0	2	2	2	2	2	2	2	2	12 DE ABRIL	49.9452	1	6	13	3	1	0	5	2	1	1	2	9	1	1	4	2	4	3	4	4	3
1751	AC028095	M1B007	M1B007A	2015-02-03	0	0	0	0	0	2	2	2	2	2	2	2	2	12 DE ABRIL	49.9452	1	6	13	3	1	0	5	2	1	1	2	9	1	1	4	2	4	3	4	4	3
1752	AC029139	M1B007	M1B007A	13/04/2015	0	0	0	0	0	2	2	2	2	2	2	2	2	12 DE ABRIL	49.9452	1	6	13	3	1	0	5	2	1	1	2	9	1	1	4	2	4	3	4	4	3
1753	AC030068	M1B007	M1B007A	2015-06-05	NA	0	0	0	0	2	2	2	2	2	2	2	2	12 DE ABRIL	49.9452	1	6	13	3	1	0	5	2	1	1	2	9	1	1	4	2	4	3	4	4	3
1754	AC030981	M1B007	M1B007A	2015-03-06	0	0	0	0	0	2	2	2	2	2	2	2	2	12 DE ABRIL	49.9452	1	6	13	3	1	0	5	2	1	1	2	9	1	1	4	2	4	3	4	4	3
1755	AC031868	M1B007	M1B007A	2015-08-07	0	0	0	0	0	2	2	2	2	2	2	2	2	12 DE ABRIL	49.9452	1	6	13	3	1	0	5	2	1	1	2	9	1	1	4	2	4	3	4	4	3
1756	AC032456	M1B007	M1B007A	2015-03-08	0	0	0	0	0	2	2	2	2	2	2	2	2	12 DE ABRIL	49.9452	1	6	13	3	1	0	5	2	1	1	2	9	1	1	4	2	4	3	4	4	3
1757	AC033311	M1B007	M1B007A	2015-01-09	0	0	0	0	0	2	2	2	2	2	2	2	2	12 DE ABRIL	49.9452	1	6	13	3	1	0	5	2	1	1	2	9	1	1	4	2	4	3	4	4	3
1758	AC034216	M1B007	M1B007A	2015-05-10	0	0	0	0	0	2	2	2	2	2	2	2	2	12 DE ABRIL	49.9452	1	6	13	3	1	0	5	2	1	1	2	9	1	1	4	2	4	3	4	4	3
1759	AC035345	M1B007	M1B007A	2015-05-11	0	0	0	0	0	2	2	2	2	2	2	2	2	12 DE ABRIL	49.9452	1	6	13	3	1	0	5	2	1	1	2	9	1	1	4	2	4	3	4	4	3
1760	AC035946	M1B007	M1B007A	2015-02-12	0	0	0	0	0	2	2	2	2	2	2	2	2	12 DE ABRIL	49.9452	1	6	13	3	1	0	5	2	1	1	2	9	1	1	4	2	4	3	4	4	3
1761	AC009920	M1B011	M1B011A	2013-06-07	1	1	1	1	1	2	2	2	2	2	2	2	2	12 DE ABRIL	50.6164	1	5	30	2	0	0	5	1	1	2	2	9	2	1	1	4	4	4	1	1	1
1762	AC010931	M1B011	M1B011A	2013-08-08	0	0	0	0	0	2	2	2	2	2	2	2	2	12 DE ABRIL	50.6164	1	5	30	2	0	0	5	1	1	2	2	9	2	1	1	4	4	4	1	1	1
1763	AC011848	M1B011	M1B011A	2013-04-09	0	0	0	0	0	2	2	2	2	2	2	2	2	12 DE ABRIL	50.6164	1	5	30	2	0	0	5	1	1	2	2	9	2	1	1	4	4	4	1	1	1
1764	AC013038	M1B011	M1B011A	2013-04-10	0	0	0	0	0	2	2	2	2	2	2	2	2	12 DE ABRIL	50.6164	1	5	30	2	0	0	5	1	1	2	2	9	2	1	1	4	4	4	1	1	1
1765	AC014157	M1B011	M1B011A	2013-12-11	0	0	0	0	1	2	2	2	2	2	2	2	2	12 DE ABRIL	50.6164	1	5	30	2	0	0	5	1	1	2	2	9	2	1	1	4	4	4	1	1	1
1766	AC014757	M1B011	M1B011A	2013-05-12	0	0	0	0	1	2	2	2	2	2	2	2	2	12 DE ABRIL	50.6164	1	5	30	2	0	0	5	1	1	2	2	9	2	1	1	4	4	4	1	1	1
1767	AC016051	M1B011	M1B011A	16/01/2014	0	0	0	0	0	2	2	2	2	2	2	2	2	12 DE ABRIL	50.6164	1	5	30	2	0	0	5	1	1	2	2	9	2	1	1	4	4	4	1	1	1
1768	AC017075	M1B011	M1B011A	18/02/2014	1	0	0	0	0	2	2	2	2	2	2	2	2	12 DE ABRIL	50.6164	1	5	30	2	0	0	5	1	1	2	2	9	2	1	1	4	4	4	1	1	1
1769	AC017456	M1B011	M1B011A	2014-05-03	0	0	0	0	0	2	2	2	2	2	2	2	2	12 DE ABRIL	50.6164	1	5	30	2	0	0	5	1	1	2	2	9	2	1	1	4	4	4	1	1	1
1770	AC018786	M1B011	M1B011A	2014-11-04	1	0	0	0	0	2	2	2	2	2	2	2	2	12 DE ABRIL	50.6164	1	5	30	2	0	0	5	1	1	2	2	9	2	1	1	4	4	4	1	1	1
1771	AC019677	M1B011	M1B011A	14/05/2014	0	0	0	0	0	2	2	2	2	2	2	2	2	12 DE ABRIL	50.6164	1	5	30	2	0	0	5	1	1	2	2	9	2	1	1	4	4	4	1	1	1
1772	AC020388	M1B011	M1B011A	2014-07-06	0	0	0	0	0	2	2	2	2	2	2	2	2	12 DE ABRIL	50.6164	1	5	30	2	0	0	5	1	1	2	2	9	2	1	1	4	4	4	1	1	1
1773	AC020798	M1B011	M1B011A	2014-01-07	0	0	0	0	0	2	2	2	2	2	2	2	2	12 DE ABRIL	50.6164	1	5	30	2	0	0	5	1	1	2	2	9	2	1	1	4	4	4	1	1	1
1774	AC022126	M1B011	M1B011A	2014-07-08	0	0	0	0	0	2	2	2	2	2	2	2	2	12 DE ABRIL	50.6164	1	5	30	2	0	0	5	1	1	2	2	9	2	1	1	4	4	4	1	1	1
1775	AC022644	M1B011	M1B011A	2014-01-09	0	0	0	0	0	2	2	2	2	2	2	2	2	12 DE ABRIL	50.6164	1	5	30	2	0	0	5	1	1	2	2	9	2	1	1	4	4	4	1	1	1
1776	AC023566	M1B011	M1B011A	2014-06-10	0	0	0	0	0	2	2	2	2	2	2	2	2	12 DE ABRIL	50.6164	1	5	30	2	0	0	5	1	1	2	2	9	2	1	1	4	4	4	1	1	1
1777	AC024716	M1B011	M1B011A	2014-06-11	0	0	0	0	0	2	2	2	2	2	2	2	2	12 DE ABRIL	50.6164	1	5	30	2	0	0	5	1	1	2	2	9	2	1	1	4	4	4	1	1	1
1778	AC025355	M1B011	M1B011A	2014-01-12	0	0	0	0	0	2	2	2	2	2	2	2	2	12 DE ABRIL	50.6164	1	5	30	2	0	0	5	1	1	2	2	9	2	1	1	4	4	4	1	1	1
1779	AC026308	M1B011	M1B011A	2015-05-01	NA	0	0	0	0	2	2	2	2	2	2	2	2	12 DE ABRIL	50.6164	1	5	30	2	0	0	5	1	1	2	2	9	2	1	1	4	4	4	1	1	1
1780	AC027151	M1B011	M1B011A	2015-02-02	NA	0	0	0	0	2	2	2	2	2	2	2	2	12 DE ABRIL	50.6164	1	5	30	2	0	0	5	1	1	2	2	9	2	1	1	4	4	4	1	1	1
1781	AC028103	M1B011	M1B011A	2015-02-03	0	0	0	0	0	2	2	2	2	2	2	2	2	12 DE ABRIL	50.6164	1	5	30	2	0	0	5	1	1	2	2	9	2	1	1	4	4	4	1	1	1
1782	AC029143	M1B011	M1B011A	13/04/2015	0	0	0	0	0	2	2	2	2	2	2	2	2	12 DE ABRIL	50.6164	1	5	30	2	0	0	5	1	1	2	2	9	2	1	1	4	4	4	1	1	1
1783	AC030069	M1B011	M1B011A	2015-06-05	NA	0	0	0	0	2	2	2	2	2	2	2	2	12 DE ABRIL	50.6164	1	5	30	2	0	0	5	1	1	2	2	9	2	1	1	4	4	4	1	1	1
1784	AC031600	M1B011	M1B011A	22/06/2015	1	1	0	1	1	2	2	2	2	2	2	2	2	12 DE ABRIL	50.6164	1	5	30	2	0	0	5	1	1	2	2	9	2	1	1	4	4	4	1	1	1
1785	AC031631	M1B011	M1B011A	2015-06-07	0	0	0	0	1	2	2	2	2	2	2	1	2	12 DE ABRIL	50.6164	1	5	30	2	0	0	5	1	1	2	2	9	2	1	1	4	4	4	1	1	1
1786	AC032902	M1B011	M1B011A	2015-07-08	0	0	0	0	0	2	2	2	2	2	2	2	2	12 DE ABRIL	50.6164	1	5	30	2	0	0	5	1	1	2	2	9	2	1	1	4	4	4	1	1	1
1787	AC033446	M1B011	M1B011A	2015-04-09	0	0	0	0	0	2	2	2	2	2	2	2	2	12 DE ABRIL	50.6164	1	5	30	2	0	0	5	1	1	2	2	9	2	1	1	4	4	4	1	1	1
1788	AC034689	M1B011	M1B011A	2015-12-10	0	0	0	0	0	2	2	2	2	2	2	2	2	12 DE ABRIL	50.6164	1	5	30	2	0	0	5	1	1	2	2	9	2	1	1	4	4	4	1	1	1
1789	AC035219	M1B011	M1B011A	2015-03-11	0	0	0	0	0	2	2	2	2	2	2	2	2	12 DE ABRIL	50.6164	1	5	30	2	0	0	5	1	1	2	2	9	2	1	1	4	4	4	1	1	1
1790	AC035949	M1B011	M1B011A	2015-02-12	0	0	0	0	0	2	2	2	2	2	2	2	2	12 DE ABRIL	50.6164	1	5	30	2	0	0	5	1	1	2	2	9	2	1	1	4	4	4	1	1	1
1791	AC033016	M1B011	M1B011B	2015-10-08	1	1	1	1	1	2	2	2	2	2	2	2	2	12 DE ABRIL	44.9425	2	5	30	1	0	0	9	1	1	2	2	9	2	1	1	4	4	4	1	1	1
1792	AC033319	M1B011	M1B011B	2015-01-09	0	0	0	0	0	2	2	2	2	2	2	2	2	12 DE ABRIL	44.9425	2	5	30	1	0	0	9	1	1	2	2	9	2	1	1	4	4	4	1	1	1
1793	AC034529	M1B011	M1B011B	2015-07-10	1	1	1	1	1	2	2	2	2	2	2	2	2	12 DE ABRIL	44.9425	2	5	30	1	0	0	9	1	1	2	2	9	2	1	1	4	4	4	1	1	1
1794	AC035347	M1B011	M1B011B	2015-05-11	0	0	0	0	0	2	2	2	2	2	2	2	2	12 DE ABRIL	44.9425	2	5	30	1	0	0	9	1	1	2	2	9	2	1	1	4	4	4	1	1	1
1795	AC035950	M1B011	M1B011B	2015-02-12	0	0	0	0	0	2	2	2	2	2	2	2	2	12 DE ABRIL	44.9425	2	5	30	1	0	0	9	1	1	2	2	9	2	1	1	4	4	4	1	1	1
1796	AC031872	M1B015	M1B015B	2015-08-07	1	1	1	1	1	2	2	2	2	2	1	1	2	12 DE ABRIL	63.4548	2	6	3	0	0	2	4	3	2	1	99	9	2	1	1	3	4	4	3	3	3
1797	AC032693	M1B015	M1B015B	2015-04-08	0	0	0	0	0	2	2	2	2	2	2	2	2	12 DE ABRIL	63.4548	2	6	3	0	0	2	4	3	2	1	99	9	2	1	1	3	4	4	3	3	3
1798	AC033451	M1B015	M1B015B	2015-04-09	0	0	0	0	0	2	2	2	2	2	2	2	2	12 DE ABRIL	63.4548	2	6	3	0	0	2	4	3	2	1	99	9	2	1	1	3	4	4	3	3	3
1799	AC035044	M1B015	M1B015B	28/10/2015	0	0	0	0	0	2	2	2	2	2	2	2	2	12 DE ABRIL	63.4548	2	6	3	0	0	2	4	3	2	1	99	9	2	1	1	3	4	4	3	3	3
1800	AC035311	M1B015	M1B015B	2015-04-11	0	0	0	0	0	2	2	2	2	2	2	2	2	12 DE ABRIL	63.4548	2	6	3	0	0	2	4	3	2	1	99	9	2	1	1	3	4	4	3	3	3
1801	AC036149	M1B015	M1B015B	2015-04-12	0	0	0	0	0	2	2	2	2	2	2	2	2	12 DE ABRIL	63.4548	2	6	3	0	0	2	4	3	2	1	99	9	2	1	1	3	4	4	3	3	3
1802	AC015011	M1B016	M1B016D	2013-10-12	1	1	1	0	1	2	2	2	2	2	2	2	2	12 DE ABRIL	14.8137	2	7	1	0	0	0	99	1	1	1	2	9	9	1	1	99	2	4	1	1	3
1803	AC015658	M1B016	M1B016D	2014-09-01	0	0	0	0	0	2	2	2	2	2	2	2	2	12 DE ABRIL	14.8137	2	7	1	0	0	0	99	1	1	1	2	9	9	1	1	99	2	4	1	1	3
1804	AC016739	M1B016	M1B016D	2014-07-02	0	0	0	0	0	2	2	2	2	2	2	2	2	12 DE ABRIL	14.8137	2	7	1	0	0	0	99	1	1	1	2	9	9	1	1	99	2	4	1	1	3
1805	AC017207	M1B016	M1B016D	2014-03-03	0	0	0	0	0	2	2	2	2	2	2	2	2	12 DE ABRIL	14.8137	2	7	1	0	0	0	99	1	1	1	2	9	9	1	1	99	2	4	1	1	3
1806	AC018304	M1B016	M1B016D	2014-03-04	0	0	0	0	0	2	2	2	2	2	2	2	2	12 DE ABRIL	14.8137	2	7	1	0	0	0	99	1	1	1	2	9	9	1	1	99	2	4	1	1	3
1807	AC019516	M1B016	M1B016D	2014-10-05	0	0	0	0	0	2	2	2	2	2	2	2	2	12 DE ABRIL	14.8137	2	7	1	0	0	0	99	1	1	1	2	9	9	1	1	99	2	4	1	1	3
1808	AC021603	M1B016	M1B016D	16/07/2014	0	0	0	0	0	2	2	2	2	2	2	2	2	12 DE ABRIL	14.8137	2	7	1	0	0	0	99	1	1	1	2	9	9	1	1	99	2	4	1	1	3
1809	AC021851	M1B016	M1B016D	2014-05-08	0	0	0	0	0	2	2	2	2	2	2	2	2	12 DE ABRIL	14.8137	2	7	1	0	0	0	99	1	1	1	2	9	9	1	1	99	2	4	1	1	3
1810	AC022766	M1B016	M1B016D	2014-02-09	0	0	0	0	0	2	2	2	2	2	2	2	2	12 DE ABRIL	14.8137	2	7	1	0	0	0	99	1	1	1	2	9	9	1	1	99	2	4	1	1	3
1811	AC023694	M1B016	M1B016D	2014-07-10	0	0	0	0	0	2	2	2	2	1	2	2	2	12 DE ABRIL	14.8137	2	7	1	0	0	0	99	1	1	1	2	9	9	1	1	99	2	4	1	1	3
1812	AC024687	M1B016	M1B016D	2014-05-11	0	0	0	0	0	2	2	2	2	2	2	2	2	12 DE ABRIL	14.8137	2	7	1	0	0	0	99	1	1	1	2	9	9	1	1	99	2	4	1	1	3
1813	AC025480	M1B016	M1B016D	2014-02-12	0	0	0	0	0	2	2	2	2	2	2	2	2	12 DE ABRIL	14.8137	2	7	1	0	0	0	99	1	1	1	2	9	9	1	1	99	2	4	1	1	3
1814	AC026741	M1B016	M1B016D	2015-09-01	0	0	0	0	0	2	2	2	2	2	2	2	2	12 DE ABRIL	14.8137	2	7	1	0	0	0	99	1	1	1	2	9	9	1	1	99	2	4	1	1	3
1815	AC027450	M1B016	M1B016D	2015-03-02	0	0	1	0	1	2	2	2	2	2	2	2	2	12 DE ABRIL	14.8137	2	7	1	0	0	0	99	1	1	1	2	9	9	1	1	99	2	4	1	1	3
1816	AC028228	M1B016	M1B016D	2015-03-03	0	0	1	0	1	2	2	2	2	2	2	2	2	12 DE ABRIL	14.8137	2	7	1	0	0	0	99	1	1	1	2	9	9	1	1	99	2	4	1	1	3
1817	AC029563	M1B016	M1B016D	16/04/2015	0	0	0	0	0	2	2	2	2	2	2	2	2	12 DE ABRIL	14.8137	2	7	1	0	0	0	99	1	1	1	2	9	9	1	1	99	2	4	1	1	3
1818	AC030076	M1B016	M1B016D	2015-06-05	NA	0	0	0	0	2	2	2	2	2	2	2	2	12 DE ABRIL	14.8137	2	7	1	0	0	0	99	1	1	1	2	9	9	1	1	99	2	4	1	1	3
1819	AC030995	M1B016	M1B016D	2015-03-06	0	0	0	0	0	2	2	2	2	2	2	2	2	12 DE ABRIL	14.8137	2	7	1	0	0	0	99	1	1	1	2	9	9	1	1	99	2	4	1	1	3
1820	AC031875	M1B016	M1B016D	2015-08-07	0	0	0	0	0	2	2	2	2	2	2	2	2	12 DE ABRIL	14.8137	2	7	1	0	0	0	99	1	1	1	2	9	9	1	1	99	2	4	1	1	3
1821	AC032696	M1B016	M1B016D	2015-04-08	0	0	0	0	0	2	2	2	2	2	2	2	2	12 DE ABRIL	14.8137	2	7	1	0	0	0	99	1	1	1	2	9	9	1	1	99	2	4	1	1	3
1822	AC033455	M1B016	M1B016D	2015-04-09	0	0	0	0	0	2	2	2	2	2	2	2	2	12 DE ABRIL	14.8137	2	7	1	0	0	0	99	1	1	1	2	9	9	1	1	99	2	4	1	1	3
1823	AC034386	M1B016	M1B016D	2015-06-10	0	0	0	0	0	2	2	2	2	2	2	2	2	12 DE ABRIL	14.8137	2	7	1	0	0	0	99	1	1	1	2	9	9	1	1	99	2	4	1	1	3
1824	AC035439	M1B016	M1B016D	2015-06-11	0	0	0	0	0	2	2	2	2	2	2	2	2	12 DE ABRIL	14.8137	2	7	1	0	0	0	99	1	1	1	2	9	9	1	1	99	2	4	1	1	3
1825	AC036151	M1B016	M1B016D	2015-04-12	0	0	0	0	0	2	2	2	2	2	2	2	2	12 DE ABRIL	14.8137	2	7	1	0	0	0	99	1	1	1	2	9	9	1	1	99	2	4	1	1	3
1826	AC019996	M1B019	M1B019A	2014-03-06	1	1	1	0	1	2	2	2	2	2	2	2	2	12 DE ABRIL	40.1479	1	9	6	2	1	0	4	2	2	1	2	9	2	2	4	3	4	4	3	3	1
1827	AC021143	M1B019	M1B019A	2014-04-07	0	0	0	1	1	2	2	2	2	2	1	1	2	12 DE ABRIL	40.1479	1	9	6	2	1	0	4	2	2	1	2	9	2	2	4	3	4	4	3	3	1
1828	AC021995	M1B019	M1B019A	2014-06-08	0	0	0	0	0	2	2	2	2	2	2	2	2	12 DE ABRIL	40.1479	1	9	6	2	1	0	4	2	2	1	2	9	2	2	4	3	4	4	3	3	1
1829	AC022767	M1B019	M1B019A	2014-02-09	0	0	0	0	0	2	2	2	2	2	2	2	2	12 DE ABRIL	40.1479	1	9	6	2	1	0	4	2	2	1	2	9	2	2	4	3	4	4	3	3	1
1830	AC023816	M1B019	M1B019A	2014-08-10	0	0	0	0	0	2	2	2	2	2	2	2	2	12 DE ABRIL	40.1479	1	9	6	2	1	0	4	2	2	1	2	9	2	2	4	3	4	4	3	3	1
1831	AC024996	M1B019	M1B019A	2014-11-11	0	0	0	0	0	2	2	2	2	2	2	2	2	12 DE ABRIL	40.1479	1	9	6	2	1	0	4	2	2	1	2	9	2	2	4	3	4	4	3	3	1
1832	AC026134	M1B019	M1B019A	2014-12-12	0	0	0	0	0	2	2	2	2	2	2	2	2	12 DE ABRIL	40.1479	1	9	6	2	1	0	4	2	2	1	2	9	2	2	4	3	4	4	3	3	1
1833	AC026316	M1B019	M1B019A	2015-05-01	NA	0	0	0	0	2	2	2	2	2	2	2	2	12 DE ABRIL	40.1479	1	9	6	2	1	0	4	2	2	1	2	9	2	2	4	3	4	4	3	3	1
1834	AC027152	M1B019	M1B019A	2015-02-02	NA	0	0	0	0	2	2	2	2	2	2	2	2	12 DE ABRIL	40.1479	1	9	6	2	1	0	4	2	2	1	2	9	2	2	4	3	4	4	3	3	1
1835	AC028363	M1B019	M1B019A	2015-04-03	0	0	0	0	0	2	2	2	2	2	2	2	2	12 DE ABRIL	40.1479	1	9	6	2	1	0	4	2	2	1	2	9	2	2	4	3	4	4	3	3	1
1836	AC029645	M1B019	M1B019A	20/04/2015	NA	0	0	1	1	2	2	2	2	2	2	2	2	12 DE ABRIL	40.1479	1	9	6	2	1	0	4	2	2	1	2	9	2	2	4	3	4	4	3	3	1
1837	AC030371	M1B019	M1B019A	2015-08-05	0	0	0	0	0	2	2	2	2	2	2	2	2	12 DE ABRIL	40.1479	1	9	6	2	1	0	4	2	2	1	2	9	2	2	4	3	4	4	3	3	1
1838	AC030996	M1B019	M1B019A	2015-03-06	0	0	0	0	0	2	2	2	2	2	2	2	2	12 DE ABRIL	40.1479	1	9	6	2	1	0	4	2	2	1	2	9	2	2	4	3	4	4	3	3	1
1839	AC031876	M1B019	M1B019A	2015-08-07	0	0	0	0	0	2	2	2	2	2	2	2	2	12 DE ABRIL	40.1479	1	9	6	2	1	0	4	2	2	1	2	9	2	2	4	3	4	4	3	3	1
1840	AC033118	M1B019	M1B019A	13/08/2015	0	0	0	0	0	2	2	2	2	2	2	2	2	12 DE ABRIL	40.1479	1	9	6	2	1	0	4	2	2	1	2	9	2	2	4	3	4	4	3	3	1
1841	AC033324	M1B019	M1B019A	2015-01-09	0	0	0	0	0	2	2	2	2	2	2	2	2	12 DE ABRIL	40.1479	1	9	6	2	1	0	4	2	2	1	2	9	2	2	4	3	4	4	3	3	1
1842	AC034530	M1B019	M1B019A	2015-07-10	0	0	0	0	1	2	2	2	2	2	2	2	2	12 DE ABRIL	40.1479	1	9	6	2	1	0	4	2	2	1	2	9	2	2	4	3	4	4	3	3	1
1843	AC035440	M1B019	M1B019A	2015-06-11	0	0	0	0	0	2	2	2	2	2	2	2	2	12 DE ABRIL	40.1479	1	9	6	2	1	0	4	2	2	1	2	9	2	2	4	3	4	4	3	3	1
1844	AC036524	M1B019	M1B019A	15/12/2015	0	0	0	0	0	2	2	2	2	2	2	2	2	12 DE ABRIL	40.1479	1	9	6	2	1	0	4	2	2	1	2	9	2	2	4	3	4	4	3	3	1
1845	AC004167	M1B019	M1B019B	30/01/2013	1	1	1	1	1	2	2	1	2	2	1	1	2	12 DE ABRIL	27.2411	2	8	16	0	0	0	9	2	2	1	2	9	2	2	4	3	4	4	3	3	1
1846	AC004366	M1B019	M1B019B	2013-12-02	NA	0	0	0	0	2	2	2	2	2	2	2	2	12 DE ABRIL	27.2411	2	8	16	0	0	0	9	2	2	1	2	9	2	2	4	3	4	4	3	3	1
1847	AC005625	M1B019	M1B019B	2013-09-03	0	0	0	0	1	2	2	2	2	2	2	2	2	12 DE ABRIL	27.2411	2	8	16	0	0	0	9	2	2	1	2	9	2	2	4	3	4	4	3	3	1
1848	AC007364	M1B019	M1B019B	29/04/2013	1	1	1	1	1	1	2	1	2	2	1	1	2	12 DE ABRIL	27.2411	2	8	16	0	0	0	9	2	2	1	2	9	2	2	4	3	4	4	3	3	1
1849	AC007515	M1B019	M1B019B	2013-07-05	NA	0	0	0	1	2	1	2	1	2	2	2	2	12 DE ABRIL	27.2411	2	8	16	0	0	0	9	2	2	1	2	9	2	2	4	3	4	4	3	3	1
1850	AC008681	M1B019	M1B019B	2013-04-06	0	0	0	0	1	1	1	1	1	2	2	2	2	12 DE ABRIL	27.2411	2	8	16	0	0	0	9	2	2	1	2	9	2	2	4	3	4	4	3	3	1
1851	AC010015	M1B019	M1B019B	2013-08-07	NA	0	0	0	0	2	2	2	2	2	2	2	2	12 DE ABRIL	27.2411	2	8	16	0	0	0	9	2	2	1	2	9	2	2	4	3	4	4	3	3	1
1852	AC011219	M1B019	M1B019B	13/08/2013	NA	0	0	0	1	2	2	2	2	2	2	2	2	12 DE ABRIL	27.2411	2	8	16	0	0	0	9	2	2	1	2	9	2	2	4	3	4	4	3	3	1
1853	AC011888	M1B019	M1B019B	2013-05-09	0	0	0	0	0	2	2	2	2	2	2	2	2	12 DE ABRIL	27.2411	2	8	16	0	0	0	9	2	2	1	2	9	2	2	4	3	4	4	3	3	1
1854	AC012961	M1B019	M1B019B	2013-04-10	NA	0	0	0	1	2	2	2	2	2	2	2	2	12 DE ABRIL	27.2411	2	8	16	0	0	0	9	2	2	1	2	9	2	2	4	3	4	4	3	3	1
1855	AC013879	M1B019	M1B019B	2013-07-11	NA	0	0	0	0	2	2	2	2	2	2	2	2	12 DE ABRIL	27.2411	2	8	16	0	0	0	9	2	2	1	2	9	2	2	4	3	4	4	3	3	1
1856	AC015102	M1B019	M1B019B	2013-11-12	0	0	0	0	0	2	2	2	2	2	2	2	2	12 DE ABRIL	27.2411	2	8	16	0	0	0	9	2	2	1	2	9	2	2	4	3	4	4	3	3	1
1857	AC015660	M1B019	M1B019B	2014-09-01	0	0	0	0	0	2	2	2	2	2	2	2	2	12 DE ABRIL	27.2411	2	8	16	0	0	0	9	2	2	1	2	9	2	2	4	3	4	4	3	3	1
1858	AC016963	M1B019	M1B019B	13/02/2014	0	0	0	0	0	2	2	2	2	2	2	2	2	12 DE ABRIL	27.2411	2	8	16	0	0	0	9	2	2	1	2	9	2	2	4	3	4	4	3	3	1
1859	AC017716	M1B019	M1B019B	2014-08-03	0	0	0	0	0	2	2	2	2	2	2	2	2	12 DE ABRIL	27.2411	2	8	16	0	0	0	9	2	2	1	2	9	2	2	4	3	4	4	3	3	1
1860	AC018393	M1B019	M1B019B	2014-04-04	0	0	0	0	0	2	2	2	2	2	2	2	2	12 DE ABRIL	27.2411	2	8	16	0	0	0	9	2	2	1	2	9	2	2	4	3	4	4	3	3	1
1861	AC019528	M1B019	M1B019B	2014-12-05	0	0	0	0	0	2	2	2	2	2	2	2	2	12 DE ABRIL	27.2411	2	8	16	0	0	0	9	2	2	1	2	9	2	2	4	3	4	4	3	3	1
1862	AC020152	M1B019	M1B019B	2014-04-06	1	1	0	0	0	2	2	2	2	2	2	2	2	12 DE ABRIL	27.2411	2	8	16	0	0	0	9	2	2	1	2	9	2	2	4	3	4	4	3	3	1
1863	AC021464	M1B019	M1B019B	2014-09-07	0	0	0	0	0	2	2	2	2	2	2	2	2	12 DE ABRIL	27.2411	2	8	16	0	0	0	9	2	2	1	2	9	2	2	4	3	4	4	3	3	1
1864	AC021996	M1B019	M1B019B	2014-06-08	1	0	0	0	0	2	2	2	2	2	2	2	2	12 DE ABRIL	27.2411	2	8	16	0	0	0	9	2	2	1	2	9	2	2	4	3	4	4	3	3	1
1865	AC022990	M1B019	M1B019B	2014-04-09	0	0	0	0	0	2	2	2	2	2	2	2	2	12 DE ABRIL	27.2411	2	8	16	0	0	0	9	2	2	1	2	9	2	2	4	3	4	4	3	3	1
1866	AC024330	M1B019	M1B019B	22/10/2014	0	0	0	0	1	2	2	2	2	2	2	2	2	12 DE ABRIL	27.2411	2	8	16	0	0	0	9	2	2	1	2	9	2	2	4	3	4	4	3	3	1
1867	AC024997	M1B019	M1B019B	2014-11-11	0	0	0	0	1	2	2	2	2	2	2	2	2	12 DE ABRIL	27.2411	2	8	16	0	0	0	9	2	2	1	2	9	2	2	4	3	4	4	3	3	1
1868	AC025483	M1B019	M1B019B	2014-02-12	0	0	0	0	1	2	2	2	2	2	2	2	2	12 DE ABRIL	27.2411	2	8	16	0	0	0	9	2	2	1	2	9	2	2	4	3	4	4	3	3	1
1869	AC026715	M1B019	M1B019B	2015-08-01	NA	0	0	0	0	2	2	2	2	2	2	2	2	12 DE ABRIL	27.2411	2	8	16	0	0	0	9	2	2	1	2	9	2	2	4	3	4	4	3	3	1
1870	AC027153	M1B019	M1B019B	2015-02-02	NA	0	0	0	0	2	2	2	2	2	2	2	2	12 DE ABRIL	27.2411	2	8	16	0	0	0	9	2	2	1	2	9	2	2	4	3	4	4	3	3	1
1871	AC028685	M1B019	M1B019B	2015-10-03	0	0	0	0	0	2	2	2	2	2	2	2	2	12 DE ABRIL	27.2411	2	8	16	0	0	0	9	2	2	1	2	9	2	2	4	3	4	4	3	3	1
1872	AC029564	M1B019	M1B019B	16/04/2015	NA	0	0	0	0	2	2	2	2	2	2	2	2	12 DE ABRIL	27.2411	2	8	16	0	0	0	9	2	2	1	2	9	2	2	4	3	4	4	3	3	1
1873	AC030077	M1B019	M1B019B	2015-06-05	NA	0	0	0	0	2	2	2	2	2	2	2	2	12 DE ABRIL	27.2411	2	8	16	0	0	0	9	2	2	1	2	9	2	2	4	3	4	4	3	3	1
1874	AC030997	M1B019	M1B019B	2015-03-06	0	0	0	0	0	2	2	2	2	2	2	2	2	12 DE ABRIL	27.2411	2	8	16	0	0	0	9	2	2	1	2	9	2	2	4	3	4	4	3	3	1
1875	AC031877	M1B019	M1B019B	2015-08-07	NA	0	0	0	0	2	2	2	2	2	2	2	2	12 DE ABRIL	27.2411	2	8	16	0	0	0	9	2	2	1	2	9	2	2	4	3	4	4	3	3	1
1876	AC032844	M1B019	M1B019B	2015-06-08	NA	0	0	0	0	2	2	2	2	2	2	2	2	12 DE ABRIL	27.2411	2	8	16	0	0	0	9	2	2	1	2	9	2	2	4	3	4	4	3	3	1
1877	AC033325	M1B019	M1B019B	2015-01-09	0	0	0	0	0	2	2	2	2	2	2	2	2	12 DE ABRIL	27.2411	2	8	16	0	0	0	9	2	2	1	2	9	2	2	4	3	4	4	3	3	1
1878	AC034389	M1B019	M1B019B	2015-06-10	NA	0	0	0	0	2	2	2	2	2	2	2	2	12 DE ABRIL	27.2411	2	8	16	0	0	0	9	2	2	1	2	9	2	2	4	3	4	4	3	3	1
1879	AC035350	M1B019	M1B019B	2015-05-11	NA	0	0	0	0	2	2	2	2	2	2	2	2	12 DE ABRIL	27.2411	2	8	16	0	0	0	9	2	2	1	2	9	2	2	4	3	4	4	3	3	1
1880	AC020154	M1B019	M1B019E	2014-04-06	1	1	0	0	0	2	2	2	2	2	2	2	2	12 DE ABRIL	2.96438	2	0	2.96	1	1	0	99	2	2	1	2	9	2	2	4	3	4	4	3	3	1
1881	AC020891	M1B019	M1B019E	2014-02-07	0	0	1	0	1	2	2	2	2	2	2	2	2	12 DE ABRIL	2.96438	2	0	2.96	1	1	0	99	2	2	1	2	9	2	2	4	3	4	4	3	3	1
1882	AC021998	M1B019	M1B019E	2014-06-08	1	0	0	0	0	2	2	2	2	2	2	2	2	12 DE ABRIL	2.96438	2	0	2.96	1	1	0	99	2	2	1	2	9	2	2	4	3	4	4	3	3	1
1883	AC022893	M1B019	M1B019E	2014-03-09	0	0	0	0	0	2	2	2	2	2	2	2	2	12 DE ABRIL	2.96438	2	0	2.96	1	1	0	99	2	2	1	2	9	2	2	4	3	4	4	3	3	1
1884	AC024332	M1B019	M1B019E	22/10/2014	0	0	0	0	0	2	2	2	2	2	2	2	2	12 DE ABRIL	2.96438	2	0	2.96	1	1	0	99	2	2	1	2	9	2	2	4	3	4	4	3	3	1
1885	AC024688	M1B019	M1B019E	2014-05-11	0	0	0	0	0	2	2	2	2	2	2	2	2	12 DE ABRIL	2.96438	2	0	2.96	1	1	0	99	2	2	1	2	9	2	2	4	3	4	4	3	3	1
1886	AC025485	M1B019	M1B019E	2014-02-12	0	0	0	0	0	2	2	2	2	2	2	2	2	12 DE ABRIL	2.96438	2	0	2.96	1	1	0	99	2	2	1	2	9	2	2	4	3	4	4	3	3	1
1887	AC026743	M1B019	M1B019E	2015-09-01	NA	0	0	0	0	2	2	2	2	2	2	2	2	12 DE ABRIL	2.96438	2	0	2.96	1	1	0	99	2	2	1	2	9	2	2	4	3	4	4	3	3	1
1888	AC027155	M1B019	M1B019E	2015-02-02	NA	0	0	0	0	2	2	2	2	2	2	2	2	12 DE ABRIL	2.96438	2	0	2.96	1	1	0	99	2	2	1	2	9	2	2	4	3	4	4	3	3	1
1889	AC028230	M1B019	M1B019E	2015-03-03	0	0	0	0	0	2	2	2	2	2	2	2	2	12 DE ABRIL	2.96438	2	0	2.96	1	1	0	99	2	2	1	2	9	2	2	4	3	4	4	3	3	1
1890	AC029457	M1B019	M1B019E	15/04/2015	NA	0	0	0	0	2	2	2	2	2	2	2	2	12 DE ABRIL	2.96438	2	0	2.96	1	1	0	99	2	2	1	2	9	2	2	4	3	4	4	3	3	1
1891	AC029910	M1B019	M1B019E	2015-04-05	NA	0	0	0	0	2	2	2	2	2	2	2	2	12 DE ABRIL	2.96438	2	0	2.96	1	1	0	99	2	2	1	2	9	2	2	4	3	4	4	3	3	1
1892	AC030754	M1B019	M1B019E	2015-02-06	0	0	0	0	0	2	2	2	2	2	2	2	2	12 DE ABRIL	2.96438	2	0	2.96	1	1	0	99	2	2	1	2	9	2	2	4	3	4	4	3	3	1
1893	AC031731	M1B019	M1B019E	2015-07-07	NA	0	0	0	0	2	2	2	2	2	2	2	2	12 DE ABRIL	2.96438	2	0	2.96	1	1	0	99	2	2	1	2	9	2	2	4	3	4	4	3	3	1
1894	AC033039	M1B019	M1B019E	2015-11-08	NA	0	0	0	0	2	2	2	2	2	2	2	2	12 DE ABRIL	2.96438	2	0	2.96	1	1	0	99	2	2	1	2	9	2	2	4	3	4	4	3	3	1
1895	AC033326	M1B019	M1B019E	2015-01-09	0	0	0	0	0	2	2	2	2	2	2	2	2	12 DE ABRIL	2.96438	2	0	2.96	1	1	0	99	2	2	1	2	9	2	2	4	3	4	4	3	3	1
1896	AC034390	M1B019	M1B019E	2015-06-10	NA	0	0	0	0	2	2	2	2	2	2	2	2	12 DE ABRIL	2.96438	2	0	2.96	1	1	0	99	2	2	1	2	9	2	2	4	3	4	4	3	3	1
1897	AC035210	M1B019	M1B019E	2015-03-11	NA	0	0	0	0	2	2	2	2	2	2	2	2	12 DE ABRIL	2.96438	2	0	2.96	1	1	0	99	2	2	1	2	9	2	2	4	3	4	4	3	3	1
1898	AC036545	M1B019	M1B019E	16/12/2015	NA	0	0	0	0	2	2	2	2	2	2	2	2	12 DE ABRIL	2.96438	2	0	2.96	1	1	0	99	2	2	1	2	9	2	2	4	3	4	4	3	3	1
1899	AC009514	M1B020	M1B020F	2013-01-07	1	1	1	1	1	2	2	1	2	2	1	1	2	12 DE ABRIL	46.8548	1	6	15	1	1	0	1	3	3	1	2	9	2	1	4	3	3	4	3	3	3
1900	AC011070	M1B020	M1B020F	2013-10-08	0	0	0	0	0	2	2	2	2	2	2	2	2	12 DE ABRIL	46.8548	1	6	15	1	1	0	1	3	3	1	2	9	2	1	4	3	3	4	3	3	3
1901	AC012142	M1B020	M1B020F	2013-09-09	0	0	0	0	0	2	2	2	2	2	2	2	2	12 DE ABRIL	46.8548	1	6	15	1	1	0	1	3	3	1	2	9	2	1	4	3	3	4	3	3	3
1902	AC012667	M1B020	M1B020F	2013-01-10	0	0	0	1	0	2	2	2	2	2	2	2	2	12 DE ABRIL	46.8548	1	6	15	1	1	0	1	3	3	1	2	9	2	1	4	3	3	4	3	3	3
1903	AC014242	M1B020	M1B020F	13/11/2013	0	0	0	0	0	2	2	2	2	2	2	2	2	12 DE ABRIL	46.8548	1	6	15	1	1	0	1	3	3	1	2	9	2	1	4	3	3	4	3	3	3
1904	AC015318	M1B020	M1B020F	19/12/2013	0	0	0	0	0	2	2	2	2	2	2	2	2	12 DE ABRIL	46.8548	1	6	15	1	1	0	1	3	3	1	2	9	2	1	4	3	3	4	3	3	3
1905	AC016013	M1B020	M1B020F	15/01/2014	0	0	0	0	0	2	2	2	2	2	2	2	2	12 DE ABRIL	46.8548	1	6	15	1	1	0	1	3	3	1	2	9	2	1	4	3	3	4	3	3	3
1906	AC016621	M1B020	M1B020F	2014-05-02	0	0	0	0	0	2	2	2	2	2	2	2	2	12 DE ABRIL	46.8548	1	6	15	1	1	0	1	3	3	1	2	9	2	1	4	3	3	4	3	3	3
1907	AC017460	M1B020	M1B020F	2014-05-03	0	0	0	0	0	2	2	2	2	2	2	2	2	12 DE ABRIL	46.8548	1	6	15	1	1	0	1	3	3	1	2	9	2	1	4	3	3	4	3	3	3
1908	AC018394	M1B020	M1B020F	2014-04-04	0	0	0	0	0	2	2	2	2	2	2	2	2	12 DE ABRIL	46.8548	1	6	15	1	1	0	1	3	3	1	2	9	2	1	4	3	3	4	3	3	3
1909	AC019388	M1B020	M1B020F	2014-09-05	0	0	0	0	0	2	2	2	2	2	2	2	2	12 DE ABRIL	46.8548	1	6	15	1	1	0	1	3	3	1	2	9	2	1	4	3	3	4	3	3	3
1910	AC019998	M1B020	M1B020F	2014-03-06	0	0	0	0	0	2	2	2	2	2	2	2	2	12 DE ABRIL	46.8548	1	6	15	1	1	0	1	3	3	1	2	9	2	1	4	3	3	4	3	3	3
1911	AC021144	M1B020	M1B020F	2014-04-07	0	0	0	0	0	2	2	2	2	2	2	2	2	12 DE ABRIL	46.8548	1	6	15	1	1	0	1	3	3	1	2	9	2	1	4	3	3	4	3	3	3
1912	AC021999	M1B020	M1B020F	2014-06-08	0	0	0	0	0	2	2	2	2	2	2	2	2	12 DE ABRIL	46.8548	1	6	15	1	1	0	1	3	3	1	2	9	2	1	4	3	3	4	3	3	3
1913	AC022769	M1B020	M1B020F	2014-02-09	0	0	0	0	0	2	2	2	2	2	2	2	2	12 DE ABRIL	46.8548	1	6	15	1	1	0	1	3	3	1	2	9	2	1	4	3	3	4	3	3	3
1914	AC023817	M1B020	M1B020F	2014-08-10	0	0	0	0	0	2	2	2	2	2	2	2	2	12 DE ABRIL	46.8548	1	6	15	1	1	0	1	3	3	1	2	9	2	1	4	3	3	4	3	3	3
1915	AC024689	M1B020	M1B020F	2014-05-11	0	0	0	0	0	2	2	2	2	2	2	2	2	12 DE ABRIL	46.8548	1	6	15	1	1	0	1	3	3	1	2	9	2	1	4	3	3	4	3	3	3
1916	AC025486	M1B020	M1B020F	2014-02-12	0	0	0	0	0	2	2	2	2	2	2	2	2	12 DE ABRIL	46.8548	1	6	15	1	1	0	1	3	3	1	2	9	2	1	4	3	3	4	3	3	3
1917	AC026412	M1B020	M1B020F	2015-06-01	NA	0	0	0	0	2	2	2	2	2	2	2	2	12 DE ABRIL	46.8548	1	6	15	1	1	0	1	3	3	1	2	9	2	1	4	3	3	4	3	3	3
1918	AC027739	M1B020	M1B020F	2015-05-02	0	0	0	0	0	2	2	2	2	2	2	2	2	12 DE ABRIL	46.8548	1	6	15	1	1	0	1	3	3	1	2	9	2	1	4	3	3	4	3	3	3
1919	AC028231	M1B020	M1B020F	2015-03-03	0	0	0	0	0	2	2	2	2	2	2	2	2	12 DE ABRIL	46.8548	1	6	15	1	1	0	1	3	3	1	2	9	2	1	4	3	3	4	3	3	3
1920	AC029268	M1B020	M1B020F	14/04/2015	0	0	0	0	0	2	2	2	2	2	2	2	2	12 DE ABRIL	46.8548	1	6	15	1	1	0	1	3	3	1	2	9	2	1	4	3	3	4	3	3	3
1921	AC030079	M1B020	M1B020F	2015-06-05	NA	0	0	0	0	2	2	2	2	2	2	2	2	12 DE ABRIL	46.8548	1	6	15	1	1	0	1	3	3	1	2	9	2	1	4	3	3	4	3	3	3
1922	AC031034	M1B020	M1B020F	2015-04-06	0	0	0	0	0	2	2	2	2	2	2	2	2	12 DE ABRIL	46.8548	1	6	15	1	1	0	1	3	3	1	2	9	2	1	4	3	3	4	3	3	3
1923	AC031880	M1B020	M1B020F	2015-08-07	0	0	0	0	0	2	2	2	2	2	2	2	2	12 DE ABRIL	46.8548	1	6	15	1	1	0	1	3	3	1	2	9	2	1	4	3	3	4	3	3	3
1924	AC032699	M1B020	M1B020F	2015-04-08	0	0	0	0	0	2	2	2	2	2	2	2	2	12 DE ABRIL	46.8548	1	6	15	1	1	0	1	3	3	1	2	9	2	1	4	3	3	4	3	3	3
1925	AC033462	M1B020	M1B020F	2015-04-09	0	0	0	0	0	2	2	2	2	2	2	2	2	12 DE ABRIL	46.8548	1	6	15	1	1	0	1	3	3	1	2	9	2	1	4	3	3	4	3	3	3
1926	AC034533	M1B020	M1B020F	2015-07-10	0	0	0	0	0	2	2	2	2	2	2	2	2	12 DE ABRIL	46.8548	1	6	15	1	1	0	1	3	3	1	2	9	2	1	4	3	3	4	3	3	3
1927	AC035445	M1B020	M1B020F	2015-06-11	0	0	1	0	1	2	2	2	2	2	2	2	2	12 DE ABRIL	46.8548	1	6	15	1	1	0	1	3	3	1	2	9	2	1	4	3	3	4	3	3	3
1928	AC036291	M1B020	M1B020F	2015-07-12	1	0	1	0	1	2	2	2	2	2	2	2	2	12 DE ABRIL	46.8548	1	6	15	1	1	0	1	3	3	1	2	9	2	1	4	3	3	4	3	3	3
1929	AC010936	M1B021	M1B021A	2013-08-08	1	1	1	1	1	2	2	2	2	2	2	2	2	12 DE ABRIL	59.0548	1	21	25	1	1	0	4	1	2	1	2	9	2	1	1	4	4	2	3	2	4
1930	AC012424	M1B021	M1B021A	17/09/2013	0	0	0	0	0	2	2	2	2	2	2	2	2	12 DE ABRIL	59.0548	1	21	25	1	1	0	4	1	2	1	2	9	2	1	1	4	4	2	3	2	4
1931	AC012964	M1B021	M1B021A	2013-04-10	0	0	0	0	0	2	2	2	2	2	2	2	2	12 DE ABRIL	59.0548	1	21	25	1	1	0	4	1	2	1	2	9	2	1	1	4	4	2	3	2	4
1932	AC013882	M1B021	M1B021A	2013-07-11	1	0	0	0	0	2	2	2	2	2	2	2	2	12 DE ABRIL	59.0548	1	21	25	1	1	0	4	1	2	1	2	9	2	1	1	4	4	2	3	2	4
1933	AC014764	M1B021	M1B021A	2013-05-12	0	0	0	0	0	2	2	2	2	2	2	2	2	12 DE ABRIL	59.0548	1	21	25	1	1	0	4	1	2	1	2	9	2	1	1	4	4	2	3	2	4
1934	AC015663	M1B021	M1B021A	2014-09-01	0	0	0	0	0	2	2	2	2	2	2	2	2	12 DE ABRIL	59.0548	1	21	25	1	1	0	4	1	2	1	2	9	2	1	1	4	4	2	3	2	4
1935	AC016740	M1B021	M1B021A	2014-07-02	0	0	0	0	0	2	2	2	2	2	2	2	2	12 DE ABRIL	59.0548	1	21	25	1	1	0	4	1	2	1	2	9	2	1	1	4	4	2	3	2	4
1936	AC017208	M1B021	M1B021A	2014-03-03	0	0	0	0	0	2	2	2	2	2	2	2	2	12 DE ABRIL	59.0548	1	21	25	1	1	0	4	1	2	1	2	9	2	1	1	4	4	2	3	2	4
1937	AC018305	M1B021	M1B021A	2014-03-04	1	0	0	0	0	2	2	2	2	2	2	2	2	12 DE ABRIL	59.0548	1	21	25	1	1	0	4	1	2	1	2	9	2	1	1	4	4	2	3	2	4
1938	AC019323	M1B021	M1B021A	2014-08-05	0	0	0	0	0	2	2	2	2	2	2	2	2	12 DE ABRIL	59.0548	1	21	25	1	1	0	4	1	2	1	2	9	2	1	1	4	4	2	3	2	4
1939	AC020243	M1B021	M1B021A	2014-05-06	0	0	0	0	0	2	2	2	2	2	2	2	2	12 DE ABRIL	59.0548	1	21	25	1	1	0	4	1	2	1	2	9	2	1	1	4	4	2	3	2	4
1940	AC021145	M1B021	M1B021A	2014-04-07	0	0	0	0	0	2	2	2	2	2	2	2	2	12 DE ABRIL	59.0548	1	21	25	1	1	0	4	1	2	1	2	9	2	1	1	4	4	2	3	2	4
1941	AC022334	M1B021	M1B021A	2014-09-08	0	0	0	0	0	2	2	2	2	2	2	2	2	12 DE ABRIL	59.0548	1	21	25	1	1	0	4	1	2	1	2	9	2	1	1	4	4	2	3	2	4
1942	AC022770	M1B021	M1B021A	2014-02-09	0	0	0	0	0	2	2	2	2	2	2	2	2	12 DE ABRIL	59.0548	1	21	25	1	1	0	4	1	2	1	2	9	2	1	1	4	4	2	3	2	4
1943	AC023818	M1B021	M1B021A	2014-08-10	0	0	0	0	0	2	2	2	2	2	2	2	2	12 DE ABRIL	59.0548	1	21	25	1	1	0	4	1	2	1	2	9	2	1	1	4	4	2	3	2	4
1944	AC024998	M1B021	M1B021A	2014-11-11	0	0	1	0	0	2	2	2	2	2	2	2	2	12 DE ABRIL	59.0548	1	21	25	1	1	0	4	1	2	1	2	9	2	1	1	4	4	2	3	2	4
1945	AC025487	M1B021	M1B021A	2014-02-12	0	0	1	0	0	2	2	2	2	2	2	2	2	12 DE ABRIL	59.0548	1	21	25	1	1	0	4	1	2	1	2	9	2	1	1	4	4	2	3	2	4
1946	AC026745	M1B021	M1B021A	2015-09-01	NA	0	0	0	0	2	2	2	2	2	2	2	2	12 DE ABRIL	59.0548	1	21	25	1	1	0	4	1	2	1	2	9	2	1	1	4	4	2	3	2	4
1947	AC027823	M1B021	M1B021A	2015-07-02	0	0	0	0	0	2	2	2	2	2	2	2	2	12 DE ABRIL	59.0548	1	21	25	1	1	0	4	1	2	1	2	9	2	1	1	4	4	2	3	2	4
1948	AC028570	M1B021	M1B021A	2015-07-03	0	0	0	0	0	2	2	2	2	2	2	2	2	12 DE ABRIL	59.0548	1	21	25	1	1	0	4	1	2	1	2	9	2	1	1	4	4	2	3	2	4
1949	AC029153	M1B021	M1B021A	13/04/2015	0	0	0	0	0	2	2	2	2	2	2	2	2	12 DE ABRIL	59.0548	1	21	25	1	1	0	4	1	2	1	2	9	2	1	1	4	4	2	3	2	4
1950	AC030571	M1B021	M1B021A	2015-12-05	0	0	0	0	0	2	2	2	2	2	2	2	2	12 DE ABRIL	59.0548	1	21	25	1	1	0	4	1	2	1	2	9	2	1	1	4	4	2	3	2	4
1951	AC030999	M1B021	M1B021A	2015-03-06	0	0	0	0	0	2	2	2	2	2	2	2	2	12 DE ABRIL	59.0548	1	21	25	1	1	0	4	1	2	1	2	9	2	1	1	4	4	2	3	2	4
1952	AC032188	M1B021	M1B021A	13/07/2015	0	0	0	0	0	2	2	2	2	2	2	2	2	12 DE ABRIL	59.0548	1	21	25	1	1	0	4	1	2	1	2	9	2	1	1	4	4	2	3	2	4
1953	AC033022	M1B021	M1B021A	2015-10-08	0	0	0	0	0	2	2	2	2	2	2	2	2	12 DE ABRIL	59.0548	1	21	25	1	1	0	4	1	2	1	2	9	2	1	1	4	4	2	3	2	4
1954	AC033465	M1B021	M1B021A	2015-04-09	0	0	0	0	0	2	2	2	2	2	2	2	2	12 DE ABRIL	59.0548	1	21	25	1	1	0	4	1	2	1	2	9	2	1	1	4	4	2	3	2	4
1955	AC034661	M1B021	M1B021A	2015-09-10	0	0	0	0	0	2	2	2	2	2	2	2	2	12 DE ABRIL	59.0548	1	21	25	1	1	0	4	1	2	1	2	9	2	1	1	4	4	2	3	2	4
1956	AC035499	M1B021	M1B021A	2015-09-11	0	0	0	0	0	2	2	2	2	2	2	2	2	12 DE ABRIL	59.0548	1	21	25	1	1	0	4	1	2	1	2	9	2	1	1	4	4	2	3	2	4
1957	AC036154	M1B021	M1B021A	2015-04-12	0	0	0	0	0	2	2	2	2	2	2	2	2	12 DE ABRIL	59.0548	1	21	25	1	1	0	4	1	2	1	2	9	2	1	1	4	4	2	3	2	4
1958	AC008493	M1B023	M1B023B	2013-03-06	1	1	1	0	1	2	2	2	2	2	1	1	2	12 DE ABRIL	49.9014	2	5	12	4	1	0	99	3	3	1	2	9	2	1	4	3	3	4	5	5	3
1959	AC010020	M1B023	M1B023B	2013-08-07	0	0	0	0	0	2	2	2	2	2	2	2	2	12 DE ABRIL	49.9014	2	5	12	4	1	0	99	3	3	1	2	9	2	1	4	3	3	4	5	5	3
1960	AC011084	M1B023	M1B023B	2013-10-08	0	0	1	1	1	2	2	2	2	1	2	2	2	12 DE ABRIL	49.9014	2	5	12	4	1	0	99	3	3	1	2	9	2	1	4	3	3	4	5	5	3
1961	AC012073	M1B023	M1B023B	2013-07-09	0	0	0	0	0	2	2	2	2	2	2	2	2	12 DE ABRIL	49.9014	2	5	12	4	1	0	99	3	3	1	2	9	2	1	4	3	3	4	5	5	3
1962	AC012968	M1B023	M1B023B	2013-04-10	0	0	0	0	0	2	2	2	2	2	2	2	2	12 DE ABRIL	49.9014	2	5	12	4	1	0	99	3	3	1	2	9	2	1	4	3	3	4	5	5	3
1963	AC013885	M1B023	M1B023B	2013-07-11	0	0	0	0	0	2	2	2	2	2	2	2	2	12 DE ABRIL	49.9014	2	5	12	4	1	0	99	3	3	1	2	9	2	1	4	3	3	4	5	5	3
1964	AC014765	M1B023	M1B023B	2013-05-12	0	0	0	0	0	2	2	2	2	2	2	2	2	12 DE ABRIL	49.9014	2	5	12	4	1	0	99	3	3	1	2	9	2	1	4	3	3	4	5	5	3
1965	AC015667	M1B023	M1B023B	2014-09-01	0	0	0	0	0	2	2	2	2	2	2	2	2	12 DE ABRIL	49.9014	2	5	12	4	1	0	99	3	3	1	2	9	2	1	4	3	3	4	5	5	3
1966	AC017079	M1B023	M1B023B	18/02/2014	0	0	0	0	0	2	2	2	2	2	2	2	2	12 DE ABRIL	49.9014	2	5	12	4	1	0	99	3	3	1	2	9	2	1	4	3	3	4	5	5	3
1967	AC017213	M1B023	M1B023B	2014-03-03	0	0	0	0	0	2	2	2	2	2	2	2	2	12 DE ABRIL	49.9014	2	5	12	4	1	0	99	3	3	1	2	9	2	1	4	3	3	4	5	5	3
1968	AC018739	M1B023	M1B023B	2014-10-04	0	0	0	0	0	2	2	2	2	2	2	2	2	12 DE ABRIL	49.9014	2	5	12	4	1	0	99	3	3	1	2	9	2	1	4	3	3	4	5	5	3
1969	AC019328	M1B023	M1B023B	2014-08-05	0	0	0	0	0	2	2	2	2	2	2	2	2	12 DE ABRIL	49.9014	2	5	12	4	1	0	99	3	3	1	2	9	2	1	4	3	3	4	5	5	3
1970	AC020003	M1B023	M1B023B	2014-03-06	0	0	1	1	1	2	2	2	2	2	2	2	2	12 DE ABRIL	49.9014	2	5	12	4	1	0	99	3	3	1	2	9	2	1	4	3	3	4	5	5	3
1971	AC020892	M1B023	M1B023B	2014-02-07	1	0	0	0	0	2	2	2	2	2	2	2	2	12 DE ABRIL	49.9014	2	5	12	4	1	0	99	3	3	1	2	9	2	1	4	3	3	4	5	5	3
1972	AC022002	M1B023	M1B023B	2014-06-08	1	0	0	0	0	2	2	2	2	2	2	2	2	12 DE ABRIL	49.9014	2	5	12	4	1	0	99	3	3	1	2	9	2	1	4	3	3	4	5	5	3
1973	AC022651	M1B023	M1B023B	2014-01-09	0	0	0	0	0	2	2	2	2	2	2	2	2	12 DE ABRIL	49.9014	2	5	12	4	1	0	99	3	3	1	2	9	2	1	4	3	3	4	5	5	3
1974	AC023821	M1B023	M1B023B	2014-08-10	0	0	0	0	0	2	2	2	2	2	2	2	2	12 DE ABRIL	49.9014	2	5	12	4	1	0	99	3	3	1	2	9	2	1	4	3	3	4	5	5	3
1975	AC024531	M1B023	M1B023B	2014-04-11	0	0	0	0	0	2	2	2	2	2	2	2	2	12 DE ABRIL	49.9014	2	5	12	4	1	0	99	3	3	1	2	9	2	1	4	3	3	4	5	5	3
1976	AC025491	M1B023	M1B023B	2014-02-12	0	0	0	0	0	2	2	2	2	2	2	2	2	12 DE ABRIL	49.9014	2	5	12	4	1	0	99	3	3	1	2	9	2	1	4	3	3	4	5	5	3
1977	AC026414	M1B023	M1B023B	2015-06-01	NA	0	0	0	0	2	2	2	2	2	2	2	2	12 DE ABRIL	49.9014	2	5	12	4	1	0	99	3	3	1	2	9	2	1	4	3	3	4	5	5	3
1978	AC027156	M1B023	M1B023B	2015-02-02	NA	0	0	0	0	2	2	2	2	2	2	2	2	12 DE ABRIL	49.9014	2	5	12	4	1	0	99	3	3	1	2	9	2	1	4	3	3	4	5	5	3
1979	AC028237	M1B023	M1B023B	2015-03-03	0	0	0	0	0	2	2	2	2	2	2	2	2	12 DE ABRIL	49.9014	2	5	12	4	1	0	99	3	3	1	2	9	2	1	4	3	3	4	5	5	3
1980	AC029461	M1B023	M1B023B	15/04/2015	0	0	0	0	0	2	2	2	2	2	2	2	2	12 DE ABRIL	49.9014	2	5	12	4	1	0	99	3	3	1	2	9	2	1	4	3	3	4	5	5	3
1981	AC030083	M1B023	M1B023B	2015-06-05	NA	0	0	0	0	2	2	2	2	2	2	2	2	12 DE ABRIL	49.9014	2	5	12	4	1	0	99	3	3	1	2	9	2	1	4	3	3	4	5	5	3
1982	AC031129	M1B023	M1B023B	2015-05-06	0	0	0	0	0	2	2	2	2	2	2	2	2	12 DE ABRIL	49.9014	2	5	12	4	1	0	99	3	3	1	2	9	2	1	4	3	3	4	5	5	3
1983	AC031884	M1B023	M1B023B	2015-08-07	0	0	0	0	0	2	2	2	2	2	2	2	2	12 DE ABRIL	49.9014	2	5	12	4	1	0	99	3	3	1	2	9	2	1	4	3	3	4	5	5	3
1984	AC032771	M1B023	M1B023B	2015-05-08	0	0	0	0	0	2	2	2	2	2	2	2	2	12 DE ABRIL	49.9014	2	5	12	4	1	0	99	3	3	1	2	9	2	1	4	3	3	4	5	5	3
1985	AC033468	M1B023	M1B023B	2015-04-09	0	0	0	0	0	2	2	2	2	2	2	2	2	12 DE ABRIL	49.9014	2	5	12	4	1	0	99	3	3	1	2	9	2	1	4	3	3	4	5	5	3
1986	AC034395	M1B023	M1B023B	2015-06-10	0	0	0	0	0	2	2	2	2	2	2	2	2	12 DE ABRIL	49.9014	2	5	12	4	1	0	99	3	3	1	2	9	2	1	4	3	3	4	5	5	3
1987	AC035446	M1B023	M1B023B	2015-06-11	0	0	0	0	0	2	2	2	2	2	2	2	2	12 DE ABRIL	49.9014	2	5	12	4	1	0	99	3	3	1	2	9	2	1	4	3	3	4	5	5	3
1988	AC036273	M1B023	M1B023B	2015-07-12	1	1	1	1	1	2	2	2	2	2	2	1	2	12 DE ABRIL	49.9014	2	5	12	4	1	0	99	3	3	1	2	9	2	1	4	3	3	4	5	5	3
1989	AC020893	M1B023	M1B023F	2014-02-07	1	1	0	1	0	2	2	2	2	2	2	2	2	12 DE ABRIL	8.41644	2	3	8.42	0	0	0	99	3	3	1	2	9	2	1	4	3	3	4	5	5	3
1990	AC022004	M1B023	M1B023F	2014-06-08	0	0	0	0	0	2	2	2	2	2	2	2	2	12 DE ABRIL	8.41644	2	3	8.42	0	0	0	99	3	3	1	2	9	2	1	4	3	3	4	5	5	3
1991	AC022772	M1B023	M1B023F	2014-02-09	0	0	0	0	0	2	2	2	2	2	2	2	2	12 DE ABRIL	8.41644	2	3	8.42	0	0	0	99	3	3	1	2	9	2	1	4	3	3	4	5	5	3
1992	AC023697	M1B023	M1B023F	2014-07-10	0	0	0	0	0	2	2	2	2	2	2	2	2	12 DE ABRIL	8.41644	2	3	8.42	0	0	0	99	3	3	1	2	9	2	1	4	3	3	4	5	5	3
1993	AC024489	M1B023	M1B023F	2014-03-11	0	0	0	0	0	2	2	2	2	2	2	2	2	12 DE ABRIL	8.41644	2	3	8.42	0	0	0	99	3	3	1	2	9	2	1	4	3	3	4	5	5	3
1994	AC025493	M1B023	M1B023F	2014-02-12	0	0	0	0	0	2	2	2	2	2	2	2	2	12 DE ABRIL	8.41644	2	3	8.42	0	0	0	99	3	3	1	2	9	2	1	4	3	3	4	5	5	3
1995	AC026415	M1B023	M1B023F	2015-06-01	NA	0	0	0	0	2	2	2	2	2	2	2	2	12 DE ABRIL	8.41644	2	3	8.42	0	0	0	99	3	3	1	2	9	2	1	4	3	3	4	5	5	3
1996	AC027157	M1B023	M1B023F	2015-02-02	NA	0	0	0	0	2	2	2	1	2	1	2	2	12 DE ABRIL	8.41644	2	3	8.42	0	0	0	99	3	3	1	2	9	2	1	4	3	3	4	5	5	3
1997	AC028240	M1B023	M1B023F	2015-03-03	0	0	0	0	0	2	2	2	2	2	2	2	2	12 DE ABRIL	8.41644	2	3	8.42	0	0	0	99	3	3	1	2	9	2	1	4	3	3	4	5	5	3
1998	AC029462	M1B023	M1B023F	15/04/2015	NA	0	0	0	1	2	2	2	2	2	2	2	2	12 DE ABRIL	8.41644	2	3	8.42	0	0	0	99	3	3	1	2	9	2	1	4	3	3	4	5	5	3
1999	AC029911	M1B023	M1B023F	2015-04-05	0	0	0	0	1	2	2	2	2	2	2	2	2	12 DE ABRIL	8.41644	2	3	8.42	0	0	0	99	3	3	1	2	9	2	1	4	3	3	4	5	5	3
[truncated: 6,314 more rows]

## Sheet: dic
Variable names	Description	Responses
cod_mues	Sample code
cod_casa	Household ID
cod_per	Individual ID
fecha22	Sample collection date
PCR	PCR result	1: Positive, 0: Negative
GOTA	Microscopy result	1: Positive, 0: Negative
fiebre	Fever	1: Positive, 0: Negative
escalofrios	Chills	1: Positive, 0: Negative
dolcabeza	Headache	1: Positive, 0: Negative
nauseas	Nausea	1: Positive, 2: Negative
vomitos	Vomiting	1: Positive, 2: Negative
mareos	Dizziness	1: Positive, 2: Negative
diarrea	Diarrhea	1: Positive, 2: Negative
tos	Cough	1: Positive, 2: Negative
dolorabdominal	Abdominal pain	1: Positive, 2: Negative
dolordeespalda	Back pain	1: Positive, 2: Negative
rasherupcion	Rash	1: Positive, 2: Negative
comunidad	Community	12 de Abril, Cahuide, Habana, San Jose de Lupuna, San Pedro, Santa Rita
edad	Age
sexo	Sex	1: Male, 2: Female
instruc	Education level	00.Pre-school only
		01 - 06. Primary
		07-11. Secondary
		12-15. Technical school
		16-20. College or higher
		21. Illiterate
		22. Can read but no formal education
		99. No data (missing)
tiecom	Time in the community (years)
malviv	Lifetime episodes of malaria vivax
malvivano	Past year episodes of malaria vivax
viaultimes	Past month traveled further than 10 km from community
traprin	Main occupation category	1. Logger/lumberjack
		2. Urban work
		3. Fisherman
		4. Woodsman/coal merchant
		5. Farmer
		6. Boatman
		7. Debt collector
		8. Artisan
		9. Merchant
		10. Housekeeper
		11. Retired
		12. Dock worker/longshoreman
		13. Motorist/motorcylcist
		14. Fisherman/hunter
		15. Guard
		16. Worker, toiler
		17. Techincal, professional
		77. No data
		99. Not applicable
cuardor	Number of bedrooms
cuacom	Number of common rooms
elec	Electrical installation	1: Yes, 0: No
aguua	Potable water	1: Yes, 0: No
fueagu	Water source	1. Public network intrad. connection
		2. Public network extra connection
		3. Public tap or pylon
		4. Truck
		5. Pulled from neighbor
		6. Gifted
		7.River/creek
		8.Artesian well
		9.Simple well
		10.Rainwater
pared_ext	Wall material	1. Mat/aguaje palm
		2. Wood
		3. Brick with cement
		4. Brick with no cement
		5. Adobe
		6. Plastic
		7. Calamina (like a plastic, corrugated tin)
		8. Palm tree
		9. Pona / Ripa (local material similar to wood)
		10. Other
techo	Roof material	1. Palm
		2. Calamina (like a plastic, corrugated tin)
		3. Plastic
		4. Other
piso	Floor material	1. Dirt
		2. Concrete - false floor
		3. Polished concrete
		4. Wood
		5. Pona (local material similar to wood)
		6. Tile
		7. Other
basu	Waste disposal	1. Garbage truck
		2. Burning
		3. Bury
		4. Open field
		5. River
		6. Other
combus	Cookfuel	1. Gas
		2. Kerosene
		3. Coal
		4. Firewood
		5. Other
excre	Toilet	1. Drain
		2. Own latrine
		3. Shared latrine
		4. Cesspool - silo
		5. Open field
		6. River/stream
		7. Other
numcam	Number of beds in hh
cammos	Number of beds with mosquito net
matmos	Mosquito net material	1. Tocuyo cotton
		2. Nylon
		3. Olyset/PermaNet
		4. Other
